# Supplementary material for: Network-based clustering unveils interconnected landscapes of genomic and clinical features across myeloid malignancies
Source: Nat Commun. 2025 Apr 30;16:4043. doi: 10.1038/s41467-025-59374-1 (PMC12041249; doi:10.1038/s41467-025-59374-1)
Supplement: Supplementary file 4 — Source Data [file 41467_2025_59374_MOESM4_ESM.zip]

Archive with 30 entries (29 files):
- Source-data/
- __MACOSX/._Source-data
- Source-data/Figure-S6.txt
- __MACOSX/Source-data/._Figure-S6.txt
- Source-data/Figure-S7.txt
- __MACOSX/Source-data/._Figure-S7.txt
- Source-data/.DS_Store
- __MACOSX/Source-data/._.DS_Store
- Source-data/Figure-S8.zip
- __MACOSX/Source-data/._Figure-S8.zip
- Source-data/Figure-S11.txt
- __MACOSX/Source-data/._Figure-S11.txt
- Source-data/Figure-S13.txt
- __MACOSX/Source-data/._Figure-S13.txt
- Source-data/Figure-S12.txt
- __MACOSX/Source-data/._Figure-S12.txt
- Source-data/Figure-S1.zip
- __MACOSX/Source-data/._Figure-S1.zip
- Source-data/Figure-3.zip
- __MACOSX/Source-data/._Figure-3.zip
- Source-data/Figure-2.zip
- __MACOSX/Source-data/._Figure-2.zip
- Source-data/Figure-S2.zip
- __MACOSX/Source-data/._Figure-S2.zip
- Source-data/Figure-5.zip
- __MACOSX/Source-data/._Figure-5.zip
- Source-data/Figure-S14.zip
- __MACOSX/Source-data/._Figure-S14.zip
- Source-data/Figure-S15.zip
- __MACOSX/Source-data/._Figure-S15.zip
