# Supplementary material for: Network-based clustering unveils interconnected landscapes of genomic and clinical features across myeloid malignancies
Source: Nat Commun. 2025 Apr 30;16:4043. doi: 10.1038/s41467-025-59374-1 (PMC12041249; doi:10.1038/s41467-025-59374-1)
Supplement: Supplementary file 4 — Source Data [file 41467_2025_59374_MOESM4_ESM.zip › Source-data/Figure-S7.txt]

cancer_type	sample_memberships	risk_score
AML	C	Adverse (ELN2022)
AML	C	Adverse (ELN2022)
AML	B	Adverse (ELN2022)
AML	E	Favorable (ELN2022)
AML	H	Favorable (ELN2022)
AML	E	Favorable (ELN2022)
AML	B	Intermediate (ELN2022)
AML	E	Favorable (ELN2022)
AML	B	Adverse (ELN2022)
AML	E	Favorable (ELN2022)
AML	I	Adverse (ELN2022)
AML	H	Favorable (ELN2022)
AML	E	Adverse (ELN2022)
AML	H	Adverse (ELN2022)
AML	B	Adverse (ELN2022)
AML	C	Adverse (ELN2022)
AML	D	Adverse (ELN2022)
AML	H	Adverse (ELN2022)
AML	C	Adverse (ELN2022)
AML	B	Adverse (ELN2022)
AML	B	Adverse (ELN2022)
AML	B	Adverse (ELN2022)
AML	E	Adverse (ELN2022)
AML	B	Adverse (ELN2022)
AML	E	Favorable (ELN2022)
AML	B	Adverse (ELN2022)
AML	E	Favorable (ELN2022)
AML	E	Favorable (ELN2022)
AML	E	Favorable (ELN2022)
AML	B	Intermediate (ELN2022)
AML	C	Adverse (ELN2022)
AML	H	Adverse (ELN2022)
AML	B	Adverse (ELN2022)
AML	E	Adverse (ELN2022)
AML	A	Adverse (ELN2022)
AML	A	Adverse (ELN2022)
AML	E	Adverse (ELN2022)
AML	I	Adverse (ELN2022)
AML	C	Favorable (ELN2022)
AML	E	Favorable (ELN2022)
AML	E	Intermediate (ELN2022)
AML	E	Adverse (ELN2022)
AML	E	Intermediate (ELN2022)
AML	D	Adverse (ELN2022)
AML	H	Favorable (ELN2022)
AML	H	Favorable (ELN2022)
AML	H	Favorable (ELN2022)
AML	H	Favorable (ELN2022)
AML	A	Adverse (ELN2022)
AML	H	Favorable (ELN2022)
AML	E	Favorable (ELN2022)
AML	H	Intermediate (ELN2022)
AML	E	Favorable (ELN2022)
AML	E	Intermediate (ELN2022)
AML	E	Favorable (ELN2022)
AML	D	Adverse (ELN2022)
AML	H	Favorable (ELN2022)
AML	E	Intermediate (ELN2022)
AML	E	Intermediate (ELN2022)
AML	B	Adverse (ELN2022)
AML	E	Adverse (ELN2022)
AML	H	Favorable (ELN2022)
AML	H	Intermediate (ELN2022)
AML	B	Adverse (ELN2022)
AML	D	Adverse (ELN2022)
AML	D	Adverse (ELN2022)
AML	B	Adverse (ELN2022)
AML	B	Adverse (ELN2022)
AML	H	Favorable (ELN2022)
AML	E	Adverse (ELN2022)
AML	H	Favorable (ELN2022)
AML	E	Favorable (ELN2022)
AML	D	Adverse (ELN2022)
AML	H	Favorable (ELN2022)
AML	C	Adverse (ELN2022)
AML	B	Adverse (ELN2022)
AML	C	Adverse (ELN2022)
AML	E	Adverse (ELN2022)
AML	B	Adverse (ELN2022)
AML	E	Favorable (ELN2022)
AML	H	Favorable (ELN2022)
AML	H	Favorable (ELN2022)
AML	A	Intermediate (ELN2022)
AML	E	Intermediate (ELN2022)
AML	H	Adverse (ELN2022)
AML	E	Favorable (ELN2022)
AML	B	Adverse (ELN2022)
AML	C	Adverse (ELN2022)
AML	H	Intermediate (ELN2022)
AML	A	Adverse (ELN2022)
AML	B	Adverse (ELN2022)
AML	D	Adverse (ELN2022)
AML	D	Adverse (ELN2022)
AML	C	Intermediate (ELN2022)
AML	H	Intermediate (ELN2022)
AML	E	Adverse (ELN2022)
AML	E	Favorable (ELN2022)
AML	B	Favorable (ELN2022)
AML	B	Adverse (ELN2022)
AML	C	Adverse (ELN2022)
AML	D	Adverse (ELN2022)
AML	D	Adverse (ELN2022)
AML	E	Favorable (ELN2022)
AML	B	Adverse (ELN2022)
AML	H	Adverse (ELN2022)
AML	H	Favorable (ELN2022)
AML	E	Favorable (ELN2022)
AML	H	Favorable (ELN2022)
AML	D	Adverse (ELN2022)
AML	B	Adverse (ELN2022)
AML	A	Intermediate (ELN2022)
AML	A	Adverse (ELN2022)
AML	E	Favorable (ELN2022)
AML	C	Adverse (ELN2022)
AML	H	Favorable (ELN2022)
AML	C	Adverse (ELN2022)
AML	B	Adverse (ELN2022)
AML	E	Favorable (ELN2022)
AML	C	Adverse (ELN2022)
AML	B	Adverse (ELN2022)
AML	H	Favorable (ELN2022)
AML	B	Favorable (ELN2022)
AML	B	Intermediate (ELN2022)
AML	D	Adverse (ELN2022)
AML	H	Favorable (ELN2022)
AML	C	Adverse (ELN2022)
AML	H	Favorable (ELN2022)
AML	H	Intermediate (ELN2022)
AML	H	Intermediate (ELN2022)
AML	D	Adverse (ELN2022)
AML	E	Favorable (ELN2022)
AML	D	Intermediate (ELN2022)
AML	D	Adverse (ELN2022)
AML	D	Adverse (ELN2022)
AML	C	Adverse (ELN2022)
AML	H	Intermediate (ELN2022)
AML	B	Adverse (ELN2022)
AML	H	Favorable (ELN2022)
AML	B	Adverse (ELN2022)
AML	D	Adverse (ELN2022)
AML	H	Adverse (ELN2022)
AML	B	Intermediate (ELN2022)
AML	B	Intermediate (ELN2022)
AML	B	Adverse (ELN2022)
AML	C	Adverse (ELN2022)
AML	B	Adverse (ELN2022)
AML	H	Intermediate (ELN2022)
AML	B	Adverse (ELN2022)
AML	B	Intermediate (ELN2022)
AML	C	Adverse (ELN2022)
AML	D	Adverse (ELN2022)
AML	C	Favorable (ELN2022)
AML	B	Adverse (ELN2022)
AML	E	Favorable (ELN2022)
AML	H	Intermediate (ELN2022)
AML	D	Adverse (ELN2022)
AML	E	Favorable (ELN2022)
AML	E	Favorable (ELN2022)
AML	H	Intermediate (ELN2022)
AML	B	Intermediate (ELN2022)
AML	B	Adverse (ELN2022)
AML	B	Favorable (ELN2022)
AML	H	Adverse (ELN2022)
AML	A	Adverse (ELN2022)
AML	E	Favorable (ELN2022)
AML	B	Adverse (ELN2022)
AML	A	Adverse (ELN2022)
AML	H	Favorable (ELN2022)
AML	B	Favorable (ELN2022)
AML	D	Adverse (ELN2022)
AML	H	Favorable (ELN2022)
AML	H	Favorable (ELN2022)
AML	B	Adverse (ELN2022)
AML	H	Favorable (ELN2022)
AML	H	Favorable (ELN2022)
AML	B	Adverse (ELN2022)
AML	D	Adverse (ELN2022)
AML	D	Adverse (ELN2022)
AML	E	Favorable (ELN2022)
AML	C	Adverse (ELN2022)
AML	E	Favorable (ELN2022)
AML	E	Favorable (ELN2022)
AML	E	Adverse (ELN2022)
AML	H	Favorable (ELN2022)
AML	D	Adverse (ELN2022)
AML	H	Favorable (ELN2022)
AML	H	Favorable (ELN2022)
AML	H	Favorable (ELN2022)
AML	E	Favorable (ELN2022)
AML	E	Intermediate (ELN2022)
AML	E	Intermediate (ELN2022)
AML	E	Favorable (ELN2022)
AML	D	Adverse (ELN2022)
AML	C	Adverse (ELN2022)
AML	H	Intermediate (ELN2022)
AML	E	Favorable (ELN2022)
AML	E	Adverse (ELN2022)
AML	E	Favorable (ELN2022)
AML	E	Adverse (ELN2022)
AML	E	Favorable (ELN2022)
AML	C	Adverse (ELN2022)
AML	C	Adverse (ELN2022)
AML	B	Adverse (ELN2022)
AML	C	Adverse (ELN2022)
AML	B	Intermediate (ELN2022)
AML	E	Adverse (ELN2022)
AML	E	Intermediate (ELN2022)
AML	B	Adverse (ELN2022)
AML	B	Adverse (ELN2022)
AML	B	Adverse (ELN2022)
AML	E	Favorable (ELN2022)
AML	E	Intermediate (ELN2022)
AML	H	Favorable (ELN2022)
AML	C	Adverse (ELN2022)
AML	H	Favorable (ELN2022)
AML	B	Adverse (ELN2022)
AML	D	Adverse (ELN2022)
AML	E	Favorable (ELN2022)
AML	H	Favorable (ELN2022)
AML	E	Favorable (ELN2022)
AML	B	Adverse (ELN2022)
AML	D	Adverse (ELN2022)
AML	D	Adverse (ELN2022)
AML	H	Favorable (ELN2022)
AML	H	Favorable (ELN2022)
AML	D	Adverse (ELN2022)
AML	C	Adverse (ELN2022)
AML	B	Adverse (ELN2022)
AML	H	Intermediate (ELN2022)
AML	E	Favorable (ELN2022)
AML	E	Favorable (ELN2022)
AML	D	Adverse (ELN2022)
AML	B	Adverse (ELN2022)
AML	E	Favorable (ELN2022)
AML	E	Favorable (ELN2022)
AML	B	Favorable (ELN2022)
AML	E	Favorable (ELN2022)
AML	C	Intermediate (ELN2022)
AML	B	Adverse (ELN2022)
AML	E	Favorable (ELN2022)
AML	E	Favorable (ELN2022)
AML	H	Favorable (ELN2022)
AML	E	Adverse (ELN2022)
AML	E	Intermediate (ELN2022)
AML	B	Adverse (ELN2022)
AML	C	Adverse (ELN2022)
AML	B	Adverse (ELN2022)
AML	E	Adverse (ELN2022)
AML	B	Adverse (ELN2022)
AML	D	Adverse (ELN2022)
AML	D	Adverse (ELN2022)
AML	B	Adverse (ELN2022)
AML	E	Favorable (ELN2022)
AML	B	Favorable (ELN2022)
AML	E	Adverse (ELN2022)
AML	E	Intermediate (ELN2022)
AML	H	Favorable (ELN2022)
AML	B	Adverse (ELN2022)
AML	E	Favorable (ELN2022)
AML	E	Favorable (ELN2022)
AML	B	Intermediate (ELN2022)
AML	C	Adverse (ELN2022)
AML	E	Favorable (ELN2022)
AML	E	Favorable (ELN2022)
AML	D	Adverse (ELN2022)
AML	B	Adverse (ELN2022)
AML	E	Adverse (ELN2022)
AML	B	Adverse (ELN2022)
AML	E	Adverse (ELN2022)
AML	B	Intermediate (ELN2022)
AML	C	Adverse (ELN2022)
AML	H	Favorable (ELN2022)
AML	E	Favorable (ELN2022)
AML	E	Favorable (ELN2022)
AML	H	Favorable (ELN2022)
AML	H	Favorable (ELN2022)
AML	E	Favorable (ELN2022)
AML	E	Favorable (ELN2022)
AML	H	Intermediate (ELN2022)
AML	E	Favorable (ELN2022)
AML	A	Intermediate (ELN2022)
AML	B	Intermediate (ELN2022)
AML	E	Favorable (ELN2022)
AML	E	Adverse (ELN2022)
AML	H	Favorable (ELN2022)
AML	D	Adverse (ELN2022)
AML	D	Adverse (ELN2022)
AML	H	Favorable (ELN2022)
AML	B	Adverse (ELN2022)
AML	E	Favorable (ELN2022)
AML	C	Favorable (ELN2022)
AML	B	Adverse (ELN2022)
AML	H	Favorable (ELN2022)
AML	C	Adverse (ELN2022)
AML	B	Adverse (ELN2022)
AML	E	Favorable (ELN2022)
AML	C	Adverse (ELN2022)
AML	B	Favorable (ELN2022)
AML	E	Favorable (ELN2022)
AML	B	Adverse (ELN2022)
AML	E	Favorable (ELN2022)
AML	C	Adverse (ELN2022)
AML	E	Adverse (ELN2022)
AML	E	Favorable (ELN2022)
AML	E	Favorable (ELN2022)
AML	E	Favorable (ELN2022)
AML	B	Adverse (ELN2022)
AML	H	Adverse (ELN2022)
AML	I	Adverse (ELN2022)
AML	E	Favorable (ELN2022)
AML	H	Adverse (ELN2022)
AML	B	Adverse (ELN2022)
AML	E	Favorable (ELN2022)
AML	B	Adverse (ELN2022)
AML	B	Intermediate (ELN2022)
AML	H	Favorable (ELN2022)
AML	E	Favorable (ELN2022)
AML	H	Adverse (ELN2022)
AML	H	Intermediate (ELN2022)
AML	C	Adverse (ELN2022)
AML	D	Adverse (ELN2022)
AML	E	Adverse (ELN2022)
AML	B	Adverse (ELN2022)
AML	E	Adverse (ELN2022)
AML	E	Favorable (ELN2022)
AML	B	Intermediate (ELN2022)
AML	E	Favorable (ELN2022)
AML	E	Favorable (ELN2022)
AML	E	Favorable (ELN2022)
AML	E	Favorable (ELN2022)
AML	E	Favorable (ELN2022)
AML	B	Intermediate (ELN2022)
AML	D	Adverse (ELN2022)
AML	D	Adverse (ELN2022)
AML	B	Intermediate (ELN2022)
AML	E	Favorable (ELN2022)
AML	B	Adverse (ELN2022)
AML	E	Favorable (ELN2022)
AML	E	Intermediate (ELN2022)
AML	E	Favorable (ELN2022)
AML	H	Favorable (ELN2022)
AML	D	Adverse (ELN2022)
AML	E	Favorable (ELN2022)
AML	H	Favorable (ELN2022)
AML	E	Favorable (ELN2022)
AML	B	Adverse (ELN2022)
AML	E	Favorable (ELN2022)
AML	B	Adverse (ELN2022)
AML	B	Adverse (ELN2022)
AML	H	Adverse (ELN2022)
AML	E	Adverse (ELN2022)
AML	C	Adverse (ELN2022)
AML	B	Adverse (ELN2022)
AML	H	Favorable (ELN2022)
AML	H	Intermediate (ELN2022)
AML	D	Adverse (ELN2022)
AML	C	Adverse (ELN2022)
AML	B	Adverse (ELN2022)
AML	D	Adverse (ELN2022)
AML	B	Adverse (ELN2022)
AML	B	Favorable (ELN2022)
AML	H	Favorable (ELN2022)
AML	E	Intermediate (ELN2022)
AML	B	Adverse (ELN2022)
AML	B	Intermediate (ELN2022)
AML	E	Adverse (ELN2022)
AML	H	Favorable (ELN2022)
AML	E	Favorable (ELN2022)
AML	H	Favorable (ELN2022)
AML	D	Adverse (ELN2022)
AML	E	Favorable (ELN2022)
AML	D	Adverse (ELN2022)
AML	E	Favorable (ELN2022)
AML	D	Adverse (ELN2022)
AML	C	Adverse (ELN2022)
AML	E	Favorable (ELN2022)
AML	D	Adverse (ELN2022)
AML	E	Favorable (ELN2022)
AML	B	Adverse (ELN2022)
AML	B	Adverse (ELN2022)
AML	B	Adverse (ELN2022)
AML	H	Favorable (ELN2022)
AML	H	Favorable (ELN2022)
AML	D	Adverse (ELN2022)
AML	D	Adverse (ELN2022)
AML	E	Favorable (ELN2022)
AML	D	Adverse (ELN2022)
AML	E	Adverse (ELN2022)
AML	D	Adverse (ELN2022)
AML	H	Intermediate (ELN2022)
AML	H	Intermediate (ELN2022)
AML	D	Adverse (ELN2022)
AML	D	Adverse (ELN2022)
AML	H	Intermediate (ELN2022)
AML	E	Favorable (ELN2022)
AML	H	Favorable (ELN2022)
AML	B	Intermediate (ELN2022)
AML	D	Adverse (ELN2022)
AML	H	Intermediate (ELN2022)
AML	H	Favorable (ELN2022)
AML	D	Adverse (ELN2022)
AML	D	Adverse (ELN2022)
AML	E	Favorable (ELN2022)
AML	E	Intermediate (ELN2022)
AML	H	Adverse (ELN2022)
AML	B	Adverse (ELN2022)
AML	E	Favorable (ELN2022)
AML	D	Adverse (ELN2022)
AML	E	Favorable (ELN2022)
AML	B	Adverse (ELN2022)
AML	H	Favorable (ELN2022)
AML	E	Favorable (ELN2022)
AML	H	Favorable (ELN2022)
AML	B	Adverse (ELN2022)
AML	H	Favorable (ELN2022)
AML	H	Favorable (ELN2022)
AML	H	Favorable (ELN2022)
AML	D	Adverse (ELN2022)
AML	H	Favorable (ELN2022)
AML	D	Adverse (ELN2022)
AML	D	Adverse (ELN2022)
AML	B	Adverse (ELN2022)
AML	E	Adverse (ELN2022)
AML	E	Favorable (ELN2022)
AML	E	Intermediate (ELN2022)
AML	E	Intermediate (ELN2022)
AML	D	Adverse (ELN2022)
AML	D	Adverse (ELN2022)
AML	E	Favorable (ELN2022)
AML	G	Adverse (ELN2022)
AML	H	Favorable (ELN2022)
AML	H	Favorable (ELN2022)
AML	B	Adverse (ELN2022)
AML	B	Adverse (ELN2022)
AML	E	Favorable (ELN2022)
AML	B	Favorable (ELN2022)
AML	E	Intermediate (ELN2022)
AML	H	Favorable (ELN2022)
AML	E	Favorable (ELN2022)
AML	H	Adverse (ELN2022)
AML	B	Adverse (ELN2022)
AML	E	Favorable (ELN2022)
AML	D	Adverse (ELN2022)
AML	H	Favorable (ELN2022)
AML	H	Favorable (ELN2022)
AML	E	Favorable (ELN2022)
AML	H	Favorable (ELN2022)
AML	H	Favorable (ELN2022)
AML	E	Favorable (ELN2022)
AML	B	Intermediate (ELN2022)
AML	H	Favorable (ELN2022)
AML	E	Favorable (ELN2022)
AML	H	Adverse (ELN2022)
AML	B	Intermediate (ELN2022)
AML	B	Intermediate (ELN2022)
AML	E	Favorable (ELN2022)
AML	E	Favorable (ELN2022)
AML	E	Adverse (ELN2022)
AML	E	Intermediate (ELN2022)
AML	D	Adverse (ELN2022)
AML	C	Adverse (ELN2022)
AML	C	Adverse (ELN2022)
AML	H	Favorable (ELN2022)
AML	E	Favorable (ELN2022)
AML	D	Adverse (ELN2022)
AML	B	Adverse (ELN2022)
AML	C	Adverse (ELN2022)
AML	E	Adverse (ELN2022)
AML	D	Adverse (ELN2022)
AML	B	Adverse (ELN2022)
AML	E	Favorable (ELN2022)
AML	D	Adverse (ELN2022)
AML	H	Favorable (ELN2022)
AML	E	Favorable (ELN2022)
AML	H	Favorable (ELN2022)
AML	D	Adverse (ELN2022)
AML	H	Favorable (ELN2022)
AML	H	Favorable (ELN2022)
AML	E	Adverse (ELN2022)
AML	E	Adverse (ELN2022)
AML	C	Adverse (ELN2022)
AML	E	Favorable (ELN2022)
AML	B	Intermediate (ELN2022)
AML	E	Favorable (ELN2022)
AML	E	Favorable (ELN2022)
AML	D	Adverse (ELN2022)
AML	B	Intermediate (ELN2022)
AML	B	Adverse (ELN2022)
AML	B	Intermediate (ELN2022)
AML	B	Favorable (ELN2022)
AML	E	Favorable (ELN2022)
AML	H	Favorable (ELN2022)
AML	E	Favorable (ELN2022)
AML	E	Favorable (ELN2022)
AML	H	Favorable (ELN2022)
AML	H	Favorable (ELN2022)
AML	C	Adverse (ELN2022)
AML	E	Favorable (ELN2022)
AML	E	Favorable (ELN2022)
AML	H	Favorable (ELN2022)
AML	C	Adverse (ELN2022)
AML	B	Adverse (ELN2022)
AML	D	Adverse (ELN2022)
AML	E	Favorable (ELN2022)
AML	B	Adverse (ELN2022)
AML	B	Intermediate (ELN2022)
AML	E	Adverse (ELN2022)
AML	E	Favorable (ELN2022)
AML	E	Favorable (ELN2022)
AML	B	Adverse (ELN2022)
AML	C	Favorable (ELN2022)
AML	E	Favorable (ELN2022)
AML	H	Favorable (ELN2022)
AML	B	Intermediate (ELN2022)
AML	H	Favorable (ELN2022)
AML	E	Adverse (ELN2022)
AML	E	Intermediate (ELN2022)
AML	D	Adverse (ELN2022)
AML	E	Favorable (ELN2022)
AML	E	Favorable (ELN2022)
AML	D	Adverse (ELN2022)
AML	E	Adverse (ELN2022)
AML	C	Adverse (ELN2022)
AML	B	Adverse (ELN2022)
AML	B	Adverse (ELN2022)
AML	H	Favorable (ELN2022)
AML	H	Intermediate (ELN2022)
AML	H	Favorable (ELN2022)
AML	H	Adverse (ELN2022)
AML	B	Favorable (ELN2022)
AML	E	Favorable (ELN2022)
AML	E	Favorable (ELN2022)
AML	B	Adverse (ELN2022)
AML	H	Adverse (ELN2022)
AML	E	Favorable (ELN2022)
AML	D	Adverse (ELN2022)
AML	I	Adverse (ELN2022)
AML	D	Adverse (ELN2022)
AML	B	Favorable (ELN2022)
AML	H	Favorable (ELN2022)
AML	C	Adverse (ELN2022)
AML	D	Adverse (ELN2022)
MDS	A	Moderate Low (IPSSM)
MDS	A	Low (IPSSM)
MDS	I	Low (IPSSM)
MDS	A	Low (IPSSM)
MDS	D	Low (IPSSM)
MDS	D	High (IPSSM)
MDS	D	Moderate Low (IPSSM)
MDS	D	High (IPSSM)
MDS	D	Low (IPSSM)
MDS	A	Moderate Low (IPSSM)
MDS	G	Low (IPSSM)
MDS	D	Moderate High (IPSSM)
MDS	D	Moderate High (IPSSM)
MDS	D	High (IPSSM)
MDS	D	High (IPSSM)
MDS	G	Moderate Low (IPSSM)
MDS	D	High (IPSSM)
MDS	G	Low (IPSSM)
MDS	D	Moderate High (IPSSM)
MDS	D	Moderate Low (IPSSM)
MDS	A	Low (IPSSM)
MDS	B	Very High (IPSSM)
MDS	D	Low (IPSSM)
MDS	B	High (IPSSM)
MDS	A	Very Low (IPSSM)
MDS	D	Low (IPSSM)
MDS	A	Moderate Low (IPSSM)
MDS	D	Moderate High (IPSSM)
MDS	D	Low (IPSSM)
MDS	G	Low (IPSSM)
MDS	D	Very High (IPSSM)
MDS	D	Low (IPSSM)
MDS	I	Very High (IPSSM)
MDS	A	High (IPSSM)
MDS	A	High (IPSSM)
MDS	A	Low (IPSSM)
MDS	A	Low (IPSSM)
MDS	D	Very High (IPSSM)
MDS	A	Low (IPSSM)
MDS	A	Moderate High (IPSSM)
MDS	D	Moderate Low (IPSSM)
MDS	D	Moderate High (IPSSM)
MDS	G	Moderate Low (IPSSM)
MDS	A	Moderate Low (IPSSM)
MDS	D	Moderate Low (IPSSM)
MDS	C	High (IPSSM)
MDS	E	High (IPSSM)
MDS	D	Low (IPSSM)
MDS	D	High (IPSSM)
MDS	A	Low (IPSSM)
MDS	D	Moderate Low (IPSSM)
MDS	G	Very Low (IPSSM)
MDS	A	Low (IPSSM)
MDS	D	Moderate Low (IPSSM)
MDS	I	Low (IPSSM)
MDS	B	High (IPSSM)
MDS	D	Moderate Low (IPSSM)
MDS	D	High (IPSSM)
MDS	I	High (IPSSM)
MDS	A	High (IPSSM)
MDS	A	Low (IPSSM)
MDS	A	Low (IPSSM)
MDS	D	Moderate Low (IPSSM)
MDS	G	High (IPSSM)
MDS	D	Moderate High (IPSSM)
MDS	D	Moderate High (IPSSM)
MDS	B	High (IPSSM)
MDS	B	High (IPSSM)
MDS	I	Moderate Low (IPSSM)
MDS	C	Very High (IPSSM)
MDS	A	Low (IPSSM)
MDS	A	Very Low (IPSSM)
MDS	I	Moderate Low (IPSSM)
MDS	A	Very Low (IPSSM)
MDS	D	Moderate Low (IPSSM)
MDS	A	Low (IPSSM)
MDS	A	High (IPSSM)
MDS	B	High (IPSSM)
MDS	A	High (IPSSM)
MDS	D	High (IPSSM)
MDS	B	Very High (IPSSM)
MDS	B	Moderate High (IPSSM)
MDS	A	Low (IPSSM)
MDS	I	Moderate High (IPSSM)
MDS	D	High (IPSSM)
MDS	D	Moderate High (IPSSM)
MDS	B	High (IPSSM)
MDS	A	High (IPSSM)
MDS	I	Moderate Low (IPSSM)
MDS	A	Moderate Low (IPSSM)
MDS	A	Low (IPSSM)
MDS	A	Moderate High (IPSSM)
MDS	B	Moderate High (IPSSM)
MDS	B	Very High (IPSSM)
MDS	I	Moderate High (IPSSM)
MDS	A	Moderate High (IPSSM)
MDS	G	Low (IPSSM)
MDS	I	Low (IPSSM)
MDS	A	Low (IPSSM)
MDS	B	Very High (IPSSM)
MDS	C	Very High (IPSSM)
MDS	G	Moderate Low (IPSSM)
MDS	D	High (IPSSM)
MDS	A	Moderate High (IPSSM)
MDS	A	Moderate Low (IPSSM)
MDS	D	Moderate Low (IPSSM)
MDS	A	High (IPSSM)
MDS	A	Low (IPSSM)
MDS	B	High (IPSSM)
MDS	D	High (IPSSM)
MDS	I	Low (IPSSM)
MDS	A	Low (IPSSM)
MDS	D	Moderate Low (IPSSM)
MDS	A	Moderate High (IPSSM)
MDS	I	Moderate High (IPSSM)
MDS	B	Very High (IPSSM)
MDS	C	Very High (IPSSM)
MDS	A	Moderate Low (IPSSM)
MDS	D	Moderate High (IPSSM)
MDS	C	Very High (IPSSM)
MDS	D	Moderate Low (IPSSM)
MDS	A	Moderate High (IPSSM)
MDS	D	Moderate High (IPSSM)
MDS	G	Low (IPSSM)
MDS	B	Very High (IPSSM)
MDS	A	Moderate High (IPSSM)
MDS	I	Low (IPSSM)
MDS	G	Low (IPSSM)
MDS	A	Very Low (IPSSM)
MDS	A	Low (IPSSM)
MDS	G	Very Low (IPSSM)
MDS	G	Low (IPSSM)
MDS	A	Low (IPSSM)
MDS	G	Very Low (IPSSM)
MDS	A	Low (IPSSM)
MDS	G	Moderate Low (IPSSM)
MDS	I	Very Low (IPSSM)
MDS	G	Moderate High (IPSSM)
MDS	B	High (IPSSM)
MDS	A	Low (IPSSM)
MDS	D	High (IPSSM)
MDS	B	High (IPSSM)
MDS	B	High (IPSSM)
MDS	A	Moderate High (IPSSM)
MDS	A	Moderate High (IPSSM)
MDS	A	Low (IPSSM)
MDS	A	Moderate Low (IPSSM)
MDS	G	Low (IPSSM)
MDS	D	Low (IPSSM)
MDS	A	Moderate Low (IPSSM)
MDS	B	Very High (IPSSM)
MDS	B	High (IPSSM)
MDS	A	Low (IPSSM)
MDS	A	High (IPSSM)
MDS	A	Low (IPSSM)
MDS	G	Moderate Low (IPSSM)
MDS	G	Low (IPSSM)
MDS	I	Moderate High (IPSSM)
MDS	I	Moderate Low (IPSSM)
MDS	B	Moderate Low (IPSSM)
MDS	A	Moderate Low (IPSSM)
MDS	B	Moderate Low (IPSSM)
MDS	B	Low (IPSSM)
MDS	A	Moderate High (IPSSM)
MDS	D	Low (IPSSM)
MDS	B	Very High (IPSSM)
MDS	A	High (IPSSM)
MDS	G	High (IPSSM)
MDS	A	Low (IPSSM)
MDS	B	Very High (IPSSM)
MDS	G	Very Low (IPSSM)
MDS	I	Low (IPSSM)
MDS	D	Moderate Low (IPSSM)
MDS	G	Low (IPSSM)
MDS	A	Moderate Low (IPSSM)
MDS	I	Low (IPSSM)
MDS	I	Low (IPSSM)
MDS	A	Low (IPSSM)
MDS	G	Moderate High (IPSSM)
MDS	B	High (IPSSM)
MDS	A	Low (IPSSM)
MDS	A	Low (IPSSM)
MDS	I	Moderate High (IPSSM)
MDS	C	High (IPSSM)
MDS	B	High (IPSSM)
MDS	D	High (IPSSM)
MDS	A	Low (IPSSM)
MDS	B	Very High (IPSSM)
MDS	D	Moderate High (IPSSM)
MDS	A	Low (IPSSM)
MDS	A	Low (IPSSM)
MDS	A	Moderate Low (IPSSM)
MDS	G	Very Low (IPSSM)
MDS	A	Very Low (IPSSM)
MDS	G	Moderate High (IPSSM)
MDS	G	Moderate High (IPSSM)
MDS	G	Very Low (IPSSM)
MDS	A	Low (IPSSM)
MDS	A	Low (IPSSM)
MDS	A	Moderate High (IPSSM)
MDS	G	Very Low (IPSSM)
MDS	A	High (IPSSM)
MDS	A	Very Low (IPSSM)
MDS	D	Moderate High (IPSSM)
MDS	A	Low (IPSSM)
MDS	G	Low (IPSSM)
MDS	I	Moderate High (IPSSM)
MDS	D	Moderate High (IPSSM)
MDS	A	High (IPSSM)
MDS	D	High (IPSSM)
MDS	B	Very High (IPSSM)
MDS	D	Low (IPSSM)
MDS	D	Moderate Low (IPSSM)
MDS	A	High (IPSSM)
MDS	G	Moderate Low (IPSSM)
MDS	D	Moderate High (IPSSM)
MDS	A	Low (IPSSM)
MDS	G	Moderate Low (IPSSM)
MDS	A	Moderate Low (IPSSM)
MDS	A	High (IPSSM)
MDS	I	High (IPSSM)
MDS	G	Moderate Low (IPSSM)
MDS	D	High (IPSSM)
MDS	A	Moderate Low (IPSSM)
MDS	G	Moderate Low (IPSSM)
MDS	C	High (IPSSM)
MDS	I	Very Low (IPSSM)
MDS	D	Moderate Low (IPSSM)
MDS	A	Low (IPSSM)
MDS	A	Low (IPSSM)
MDS	A	Low (IPSSM)
MDS	D	Moderate High (IPSSM)
MDS	D	High (IPSSM)
MDS	G	Moderate Low (IPSSM)
MDS	G	Low (IPSSM)
MDS	A	Moderate Low (IPSSM)
MDS	A	High (IPSSM)
MDS	D	High (IPSSM)
MDS	D	Moderate Low (IPSSM)
MDS	G	Low (IPSSM)
MDS	D	High (IPSSM)
MDS	A	Moderate High (IPSSM)
MDS	G	Low (IPSSM)
MDS	G	Moderate Low (IPSSM)
MDS	A	Very Low (IPSSM)
MDS	G	Low (IPSSM)
MDS	C	Very High (IPSSM)
MDS	A	Low (IPSSM)
MDS	G	Moderate High (IPSSM)
MDS	D	Moderate High (IPSSM)
MDS	G	Low (IPSSM)
MDS	D	High (IPSSM)
MDS	A	Moderate High (IPSSM)
MDS	C	Very High (IPSSM)
MDS	A	High (IPSSM)
MDS	A	Very High (IPSSM)
MDS	A	High (IPSSM)
MDS	A	Low (IPSSM)
MDS	A	Moderate High (IPSSM)
MDS	G	Low (IPSSM)
MDS	D	Moderate Low (IPSSM)
MDS	D	Moderate High (IPSSM)
MDS	D	Moderate Low (IPSSM)
MDS	I	Moderate Low (IPSSM)
MDS	A	Moderate High (IPSSM)
MDS	A	Very High (IPSSM)
MDS	D	High (IPSSM)
MDS	G	Low (IPSSM)
MDS	A	Moderate Low (IPSSM)
MDS	A	Low (IPSSM)
MDS	C	Very High (IPSSM)
MDS	G	Low (IPSSM)
MDS	A	Moderate Low (IPSSM)
MDS	A	High (IPSSM)
MDS	B	Very High (IPSSM)
MDS	C	High (IPSSM)
MDS	G	Moderate High (IPSSM)
MDS	D	High (IPSSM)
MDS	A	Very Low (IPSSM)
MDS	D	Moderate High (IPSSM)
MDS	A	Low (IPSSM)
MDS	G	Low (IPSSM)
MDS	G	Low (IPSSM)
MDS	A	High (IPSSM)
MDS	D	Moderate High (IPSSM)
MDS	A	Moderate High (IPSSM)
MDS	B	High (IPSSM)
MDS	A	Very Low (IPSSM)
MDS	A	Moderate Low (IPSSM)
MDS	B	High (IPSSM)
MDS	B	High (IPSSM)
MDS	I	Very High (IPSSM)
MDS	I	Low (IPSSM)
MDS	A	Moderate Low (IPSSM)
MDS	A	High (IPSSM)
MDS	G	Low (IPSSM)
MDS	D	High (IPSSM)
MDS	D	Moderate High (IPSSM)
MDS	G	Low (IPSSM)
MDS	B	Very High (IPSSM)
MDS	A	Moderate Low (IPSSM)
MDS	A	Low (IPSSM)
MDS	D	High (IPSSM)
MDS	B	Very High (IPSSM)
MDS	A	Low (IPSSM)
MDS	C	Very High (IPSSM)
MDS	I	Low (IPSSM)
MDS	C	Very High (IPSSM)
MDS	D	High (IPSSM)
MDS	A	High (IPSSM)
MDS	D	Moderate High (IPSSM)
MDS	G	Moderate Low (IPSSM)
MDS	A	High (IPSSM)
MDS	A	Low (IPSSM)
MDS	A	High (IPSSM)
MDS	A	Very Low (IPSSM)
MDS	E	High (IPSSM)
MDS	I	Very Low (IPSSM)
MDS	A	Low (IPSSM)
MDS	D	High (IPSSM)
MDS	B	High (IPSSM)
MDS	A	High (IPSSM)
MDS	C	High (IPSSM)
MDS	B	Very High (IPSSM)
MDS	D	High (IPSSM)
MDS	G	Low (IPSSM)
MDS	D	Very High (IPSSM)
MDS	D	Moderate Low (IPSSM)
MDS	A	High (IPSSM)
MDS	A	Very Low (IPSSM)
MDS	I	High (IPSSM)
MDS	A	Moderate Low (IPSSM)
MDS	I	Low (IPSSM)
MDS	C	High (IPSSM)
MDS	D	High (IPSSM)
MDS	A	Low (IPSSM)
MDS	G	High (IPSSM)
MDS	I	Moderate High (IPSSM)
MDS	A	High (IPSSM)
MDS	G	Very Low (IPSSM)
MDS	G	Very Low (IPSSM)
MDS	B	High (IPSSM)
MDS	B	Very High (IPSSM)
MDS	I	Moderate Low (IPSSM)
MDS	A	Moderate High (IPSSM)
MDS	D	Moderate Low (IPSSM)
MDS	D	Very High (IPSSM)
MDS	G	Low (IPSSM)
MDS	A	Moderate High (IPSSM)
MDS	A	Low (IPSSM)
MDS	D	Low (IPSSM)
MDS	A	Moderate Low (IPSSM)
MDS	D	High (IPSSM)
MDS	G	Moderate High (IPSSM)
MDS	H	Very High (IPSSM)
MDS	D	High (IPSSM)
MDS	A	Low (IPSSM)
MDS	A	Moderate Low (IPSSM)
MDS	A	Low (IPSSM)
MDS	B	Very High (IPSSM)
MDS	A	Moderate Low (IPSSM)
MDS	G	Low (IPSSM)
MDS	D	High (IPSSM)
MDS	D	Low (IPSSM)
MDS	A	Very High (IPSSM)
MDS	A	Moderate High (IPSSM)
MDS	D	Very High (IPSSM)
MDS	G	Moderate Low (IPSSM)
MDS	D	Moderate Low (IPSSM)
MDS	A	Moderate High (IPSSM)
MDS	A	Low (IPSSM)
MDS	C	Very High (IPSSM)
MDS	A	Moderate Low (IPSSM)
MDS	A	Low (IPSSM)
MDS	G	Very Low (IPSSM)
MDS	A	Moderate Low (IPSSM)
MDS	A	Moderate High (IPSSM)
MDS	I	Very Low (IPSSM)
MDS	G	Low (IPSSM)
MDS	A	High (IPSSM)
MDS	I	Moderate High (IPSSM)
MDS	A	High (IPSSM)
MDS	A	Moderate High (IPSSM)
MDS	A	Moderate Low (IPSSM)
MDS	I	Very High (IPSSM)
MDS	D	Moderate Low (IPSSM)
MDS	A	Low (IPSSM)
MDS	A	Moderate Low (IPSSM)
MDS	B	High (IPSSM)
MDS	D	Moderate High (IPSSM)
MDS	I	High (IPSSM)
MDS	A	Low (IPSSM)
MDS	B	Moderate High (IPSSM)
MDS	C	Very High (IPSSM)
MDS	A	Low (IPSSM)
MDS	I	Moderate Low (IPSSM)
MDS	A	Low (IPSSM)
MDS	G	Low (IPSSM)
MDS	D	Moderate Low (IPSSM)
MDS	B	Moderate Low (IPSSM)
MDS	A	Very High (IPSSM)
MDS	B	Moderate Low (IPSSM)
MDS	D	High (IPSSM)
MDS	D	High (IPSSM)
MDS	I	Moderate High (IPSSM)
MDS	A	High (IPSSM)
MDS	D	Moderate High (IPSSM)
MDS	A	High (IPSSM)
MDS	D	Moderate High (IPSSM)
MDS	C	Moderate Low (IPSSM)
MDS	G	Low (IPSSM)
MDS	C	Moderate High (IPSSM)
MDS	C	Very High (IPSSM)
MDS	H	Very High (IPSSM)
MDS	G	Moderate Low (IPSSM)
MDS	D	Very High (IPSSM)
MDS	A	High (IPSSM)
MDS	I	Moderate Low (IPSSM)
MDS	C	Very High (IPSSM)
MDS	D	Moderate Low (IPSSM)
MDS	A	Moderate High (IPSSM)
MDS	G	Moderate Low (IPSSM)
MDS	D	Moderate High (IPSSM)
MDS	G	Low (IPSSM)
MDS	B	Very High (IPSSM)
MDS	B	Very High (IPSSM)
MDS	A	Low (IPSSM)
MDS	I	Moderate High (IPSSM)
MDS	A	Low (IPSSM)
MDS	C	Very High (IPSSM)
MDS	A	High (IPSSM)
MDS	B	Very High (IPSSM)
MDS	I	Moderate High (IPSSM)
MDS	G	Low (IPSSM)
MDS	A	Low (IPSSM)
MDS	A	Low (IPSSM)
MDS	B	High (IPSSM)
MDS	B	Moderate High (IPSSM)
MDS	H	Very High (IPSSM)
MDS	G	High (IPSSM)
MDS	B	Very High (IPSSM)
MDS	A	Moderate Low (IPSSM)
MDS	D	High (IPSSM)
MDS	D	High (IPSSM)
MDS	A	Low (IPSSM)
MDS	A	Very High (IPSSM)
MDS	A	Moderate Low (IPSSM)
MDS	B	Moderate Low (IPSSM)
MDS	E	High (IPSSM)
MDS	C	High (IPSSM)
MDS	I	Moderate High (IPSSM)
MDS	B	High (IPSSM)
MDS	I	Low (IPSSM)
MDS	G	Low (IPSSM)
MDS	A	High (IPSSM)
MDS	C	High (IPSSM)
MDS	A	Moderate High (IPSSM)
MDS	A	Low (IPSSM)
MDS	A	Moderate Low (IPSSM)
MDS	D	Moderate High (IPSSM)
MDS	A	Moderate High (IPSSM)
MDS	G	Moderate High (IPSSM)
MDS	G	Low (IPSSM)
MDS	A	Low (IPSSM)
MDS	D	High (IPSSM)
MDS	G	Moderate High (IPSSM)
MDS	D	High (IPSSM)
MDS	A	High (IPSSM)
MDS	D	Moderate High (IPSSM)
MDS	D	Moderate High (IPSSM)
MDS	A	Moderate Low (IPSSM)
MDS	G	Low (IPSSM)
MDS	A	Moderate High (IPSSM)
MDS	A	Low (IPSSM)
MDS	D	Very High (IPSSM)
MDS	D	High (IPSSM)
MDS	A	Moderate Low (IPSSM)
MDS	I	Low (IPSSM)
MDS	B	High (IPSSM)
MDS	G	Low (IPSSM)
MDS	B	High (IPSSM)
MDS	C	Very High (IPSSM)
MDS	C	Very High (IPSSM)
MDS	A	Low (IPSSM)
MDS	D	Moderate High (IPSSM)
MDS	I	Moderate Low (IPSSM)
MDS	I	Low (IPSSM)
MDS	C	Very High (IPSSM)
MDS	A	Low (IPSSM)
