# Supplementary material for: Network-based clustering unveils interconnected landscapes of genomic and clinical features across myeloid malignancies
Source: Nat Commun. 2025 Apr 30;16:4043. doi: 10.1038/s41467-025-59374-1 (PMC12041249; doi:10.1038/s41467-025-59374-1)
Supplement: Supplementary file 4 — Source Data [file 41467_2025_59374_MOESM4_ESM.zip › Source-data/Figure-S11.txt]

ARI	Method
0.971522136547307	Method1
0.902268039264081	Method1
0.968882339741729	Method1
0.967050292075364	Method1
0.907402150922626	Method1
0.974090120189333	Method1
0.905712741507967	Method1
0.88580103272195	Method1
0.951136288457131	Method1
0.969461788405767	Method1
0.906199923359496	Method1
0.919909804315002	Method1
0.949795182549622	Method1
0.947587773492329	Method1
0.989806576708683	Method1
0.891171086864818	Method1
0.996861425526107	Method1
0.946803537221581	Method1
0.702141967122605	Method1
0.894011641346685	Method1
0.89462306055794	Method1
0.899221689440109	Method1
0.983489344673567	Method1
0.902623897661308	Method1
0.901483307312791	Method1
0.910962508672186	Method1
0.910651207060366	Method1
0.899132823840577	Method1
0.976285704981149	Method1
0.959042031379993	Method1
0.897117619616128	Method1
0.911281759844387	Method1
0.941984512870834	Method1
0.702565035625274	Method1
0.971895198052419	Method1
0.940096947591568	Method1
0.960470087131684	Method1
0.944511231790043	Method1
0.966791865246258	Method1
0.959042031379993	Method1
0.894836929244991	Method1
0.958298005500921	Method1
0.949009794558829	Method1
0.895811586945809	Method1
0.901194910601124	Method1
0.909428200104538	Method1
0.882978431633405	Method1
0.909428200104538	Method1
0.907149088933545	Method1
0.971522136547307	Method1
0.952690088600168	Method1
0.909960194710759	Method1
0.945212727898571	Method1
0.901157665127228	Method1
0.909960194710759	Method1
0.889382217005059	Method1
0.909428200104538	Method1
0.908038349699527	Method1
0.899132823840577	Method1
0.987118310035489	Method1
0.94604402635259	Method1
0.909428200104538	Method1
0.89512035179428	Method1
0.901302065344394	Method1
0.983138589716274	Method1
0.741668942618736	Method1
0.907605105022727	Method1
0.983489344673567	Method1
0.748950508390013	Method1
0.90565719180969	Method1
0.947070841331547	Method1
0.741668942618736	Method1
0.960012436260532	Method1
0.934271382373643	Method1
0.901701329666968	Method1
0.912816422714102	Method1
0.971881685723531	Method1
0.885740091618242	Method1
0.910184797994782	Method1
0.958034657675526	Method1
0.912504540310921	Method1
0.949009794558829	Method1
0.906510542103328	Method1
0.894011641346685	Method1
0.909428200104538	Method1
0.958034657675526	Method1
0.909960194710759	Method1
0.992749490564538	Method1
0.97858637036208	Method1
0.95413577710693	Method1
0.741668942618736	Method1
0.907188835785242	Method1
0.955977614125165	Method1
0.702657409335182	Method1
0.894011641346685	Method1
0.907402150922626	Method1
0.889171369916738	Method1
0.973698680645565	Method1
0.900993584441336	Method1
0.971522136547307	Method1
