# Supplementary material for: Network-based clustering unveils interconnected landscapes of genomic and clinical features across myeloid malignancies
Source: Nat Commun. 2025 Apr 30;16:4043. doi: 10.1038/s41467-025-59374-1 (PMC12041249; doi:10.1038/s41467-025-59374-1)
Supplement: Supplementary file 4 — Source Data [file 41467_2025_59374_MOESM4_ESM.zip › Source-data/Figure-S13.txt]

Var1	Method	value	nbg
1	CANclust (mut. & cov.)	0.293214753712118	0
2	CANclust (mut. & cov.)	0.201733309599865	0
3	CANclust (mut. & cov.)	0.158860240099946	0
4	CANclust (mut. & cov.)	0.170723476440963	0
5	CANclust (mut. & cov.)	0.166084502183093	0
6	CANclust (mut. & cov.)	0.152001202944384	0
7	CANclust (mut. & cov.)	0.119773075835479	0
8	CANclust (mut. & cov.)	0.208153771306229	0
9	CANclust (mut. & cov.)	0.159505941292009	0
10	CANclust (mut. & cov.)	0.317382728534625	0
11	CANclust (mut. & cov.)	0.216610429819871	0
12	CANclust (mut. & cov.)	0.203195995782595	0
13	CANclust (mut. & cov.)	0.175443082403503	0
14	CANclust (mut. & cov.)	0.156086218957011	0
15	CANclust (mut. & cov.)	0.181988342387587	0
16	CANclust (mut. & cov.)	0.383402205883941	0
17	CANclust (mut. & cov.)	0.242829986518551	0
18	CANclust (mut. & cov.)	0.163642477564694	0
19	CANclust (mut. & cov.)	0.297431855339429	0
20	CANclust (mut. & cov.)	0.376814720422767	0
21	CANclust (mut. & cov.)	0.215565808372244	0
22	CANclust (mut. & cov.)	0.0999239407440422	0
23	CANclust (mut. & cov.)	0.180794853322971	0
24	CANclust (mut. & cov.)	0.283475862556374	0
25	CANclust (mut. & cov.)	0.201259245283869	0
26	CANclust (mut. & cov.)	0.194634433255954	0
27	CANclust (mut. & cov.)	0.212109886399654	0
28	CANclust (mut. & cov.)	0.215443570665493	0
29	CANclust (mut. & cov.)	0.280410762834863	0
30	CANclust (mut. & cov.)	0.348721922289793	0
1	BNMM (mut. & cov.)	0.254026726961595	0
2	BNMM (mut. & cov.)	0.211064760010252	0
3	BNMM (mut. & cov.)	0.156850578296802	0
4	BNMM (mut. & cov.)	0.179020059372562	0
5	BNMM (mut. & cov.)	0.188148589522619	0
6	BNMM (mut. & cov.)	0.248557988214403	0
7	BNMM (mut. & cov.)	0.119727231332298	0
8	BNMM (mut. & cov.)	0.208752445226265	0
9	BNMM (mut. & cov.)	0.208074499063355	0
10	BNMM (mut. & cov.)	0.321096712467019	0
11	BNMM (mut. & cov.)	0.297435016841299	0
12	BNMM (mut. & cov.)	0.190844237753677	0
13	BNMM (mut. & cov.)	0.175443082403503	0
14	BNMM (mut. & cov.)	0.155587796116148	0
15	BNMM (mut. & cov.)	0.16376678698226	0
16	BNMM (mut. & cov.)	0.372740023924015	0
17	BNMM (mut. & cov.)	0.245685065022458	0
18	BNMM (mut. & cov.)	0.180815004472621	0
19	BNMM (mut. & cov.)	0.298766990304803	0
20	BNMM (mut. & cov.)	0.316358732320158	0
21	BNMM (mut. & cov.)	0.210782893674223	0
22	BNMM (mut. & cov.)	0.0999239407440422	0
23	BNMM (mut. & cov.)	0.181320960161335	0
24	BNMM (mut. & cov.)	0.283560200583415	0
25	BNMM (mut. & cov.)	0.183114189093703	0
26	BNMM (mut. & cov.)	0.189239396849492	0
27	BNMM (mut. & cov.)	0.213814007560317	0
28	BNMM (mut. & cov.)	0.215026890098772	0
29	BNMM (mut. & cov.)	0.279715088481031	0
30	BNMM (mut. & cov.)	0.346279631890993	0
1	BNMM (mut.)	0.253257946760256	0
2	BNMM (mut.)	0.198380221184914	0
3	BNMM (mut.)	0.156850578296802	0
4	BNMM (mut.)	0.17962536734579	0
5	BNMM (mut.)	0.159684186630216	0
6	BNMM (mut.)	0.152001202944384	0
7	BNMM (mut.)	0.119727231332298	0
8	BNMM (mut.)	0.209771471687119	0
9	BNMM (mut.)	0.167112747958873	0
10	BNMM (mut.)	0.158030091969144	0
11	BNMM (mut.)	0.218573194333939	0
12	BNMM (mut.)	0.189227114033839	0
13	BNMM (mut.)	0.176189025272866	0
14	BNMM (mut.)	0.156681971377734	0
15	BNMM (mut.)	0.170535091774498	0
16	BNMM (mut.)	0.380423650776039	0
17	BNMM (mut.)	0.245612573922804	0
18	BNMM (mut.)	0.152719552979934	0
19	BNMM (mut.)	0.297431855339429	0
20	BNMM (mut.)	0.377905620550832	0
21	BNMM (mut.)	0.220763212721694	0
22	BNMM (mut.)	0.0999239407440422	0
23	BNMM (mut.)	0.217917783657026	0
24	BNMM (mut.)	0.284420997158742	0
25	BNMM (mut.)	0.152693341725726	0
26	BNMM (mut.)	0.18809855566856	0
27	BNMM (mut.)	0.213614876913513	0
28	BNMM (mut.)	0.215443570665493	0
29	BNMM (mut.)	0.28070664522858	0
30	BNMM (mut.)	0.343935396597372	0
1	K-means (mut. & cov.)	0.145937026197195	0
2	K-means (mut. & cov.)	0.128294173867122	0
3	K-means (mut. & cov.)	0.069944000555384	0
4	K-means (mut. & cov.)	0.0886410274627912	0
5	K-means (mut. & cov.)	0.104818374304403	0
6	K-means (mut. & cov.)	0.0898312330214824	0
7	K-means (mut. & cov.)	0.0992139643673128	0
8	K-means (mut. & cov.)	0.0912130721368707	0
9	K-means (mut. & cov.)	0.0793068530808397	0
10	K-means (mut. & cov.)	0.0940295927551481	0
11	K-means (mut. & cov.)	0.0994030666786627	0
12	K-means (mut. & cov.)	0.0847246280779012	0
13	K-means (mut. & cov.)	0.11109928699666	0
14	K-means (mut. & cov.)	0.100476745802926	0
15	K-means (mut. & cov.)	0.153054819090103	0
16	K-means (mut. & cov.)	0.100234166213906	0
17	K-means (mut. & cov.)	0.159725081192403	0
18	K-means (mut. & cov.)	0.110356098651566	0
19	K-means (mut. & cov.)	0.0998700947024199	0
20	K-means (mut. & cov.)	0.106441251371398	0
21	K-means (mut. & cov.)	0.0710654091698234	0
22	K-means (mut. & cov.)	0.106839990483781	0
23	K-means (mut. & cov.)	0.102717345353525	0
24	K-means (mut. & cov.)	0.141314240425748	0
25	K-means (mut. & cov.)	0.0860673081462651	0
26	K-means (mut. & cov.)	0.103051678958437	0
27	K-means (mut. & cov.)	0.0762218452070587	0
28	K-means (mut. & cov.)	0.113202757018977	0
29	K-means (mut. & cov.)	0.130521551777408	0
30	K-means (mut. & cov.)	0.12366685117979	0
1	K-means (mut.)	0.103245039704893	0
2	K-means (mut.)	0.135672251533639	0
3	K-means (mut.)	0.0869442558752168	0
4	K-means (mut.)	0.0804579566653354	0
5	K-means (mut.)	0.10123715070642	0
6	K-means (mut.)	0.107311869245301	0
7	K-means (mut.)	0.103666202155092	0
8	K-means (mut.)	0.118966763438888	0
9	K-means (mut.)	0.0910717526460422	0
10	K-means (mut.)	0.114797971456282	0
11	K-means (mut.)	0.111417496001376	0
12	K-means (mut.)	0.099962754530518	0
13	K-means (mut.)	0.120407036369882	0
14	K-means (mut.)	0.0718652693492568	0
15	K-means (mut.)	0.16096753288384	0
16	K-means (mut.)	0.0986358937329904	0
17	K-means (mut.)	0.13698281129837	0
18	K-means (mut.)	0.112789608546152	0
19	K-means (mut.)	0.119312516957396	0
20	K-means (mut.)	0.103510490869554	0
21	K-means (mut.)	0.0672997424629407	0
22	K-means (mut.)	0.10370898947376	0
23	K-means (mut.)	0.118091496263081	0
24	K-means (mut.)	0.144236003422118	0
25	K-means (mut.)	0.128004304279234	0
26	K-means (mut.)	0.0830333764115724	0
27	K-means (mut.)	0.065211495268704	0
28	K-means (mut.)	0.137574339417524	0
29	K-means (mut.)	0.131681825168626	0
30	K-means (mut.)	0.0957231717298153	0
1	BMM (mut. & cov.)	0.160267781913004	0
2	BMM (mut. & cov.)	0.0970836073705109	0
3	BMM (mut. & cov.)	0.0453545099307601	0
4	BMM (mut. & cov.)	0.0980998105330677	0
5	BMM (mut. & cov.)	0.0660547210125431	0
6	BMM (mut. & cov.)	0.0861060678615618	0
7	BMM (mut. & cov.)	0.0438707368755244	0
8	BMM (mut. & cov.)	0.109706426222383	0
9	BMM (mut. & cov.)	0.0779418689430261	0
10	BMM (mut. & cov.)	0.0906643997137117	0
11	BMM (mut. & cov.)	0.0936428151816325	0
12	BMM (mut. & cov.)	0.0832795282035633	0
13	BMM (mut. & cov.)	0.0531963527677663	0
14	BMM (mut. & cov.)	0.0745280069640071	0
15	BMM (mut. & cov.)	0.131726105455767	0
16	BMM (mut. & cov.)	0.0962532684278865	0
17	BMM (mut. & cov.)	0.104684167724561	0
18	BMM (mut. & cov.)	0.0853564194968188	0
19	BMM (mut. & cov.)	0.123356033366269	0
20	BMM (mut. & cov.)	0.0935994633424261	0
21	BMM (mut. & cov.)	0.0671450625252346	0
22	BMM (mut. & cov.)	0.0687297885367945	0
23	BMM (mut. & cov.)	0.0766870431329091	0
24	BMM (mut. & cov.)	0.130461920877395	0
25	BMM (mut. & cov.)	0.135148832202369	0
26	BMM (mut. & cov.)	0.0590626374161997	0
27	BMM (mut. & cov.)	0.0667863097463957	0
28	BMM (mut. & cov.)	0.0980764801443142	0
29	BMM (mut. & cov.)	0.0839797463796005	0
30	BMM (mut. & cov.)	0.103184854303993	0
1	BMM (mut.)	0.160267781913004	0
2	BMM (mut.)	0.0970836073705109	0
3	BMM (mut.)	0.0381931175011819	0
4	BMM (mut.)	0.0980998105330677	0
5	BMM (mut.)	0.0660547210125431	0
6	BMM (mut.)	0.0861060678615618	0
7	BMM (mut.)	0.0704727742359431	0
8	BMM (mut.)	0.0714744942948186	0
9	BMM (mut.)	0.0744456483701398	0
10	BMM (mut.)	0.0906643997137117	0
11	BMM (mut.)	0.0936428151816325	0
12	BMM (mut.)	0.0920217340215964	0
13	BMM (mut.)	0.105554472123847	0
14	BMM (mut.)	0.0745280069640071	0
15	BMM (mut.)	0.131726105455767	0
16	BMM (mut.)	0.0791633448876016	0
17	BMM (mut.)	0.104684167724561	0
18	BMM (mut.)	0.0853564194968188	0
19	BMM (mut.)	0.141350748326789	0
20	BMM (mut.)	0.119758005584447	0
21	BMM (mut.)	0.0581981128358771	0
22	BMM (mut.)	0.067553157732408	0
23	BMM (mut.)	0.0972040657118598	0
24	BMM (mut.)	0.130461920877395	0
25	BMM (mut.)	0.102274904551035	0
26	BMM (mut.)	0.0590626374161997	0
27	BMM (mut.)	0.0667863097463957	0
28	BMM (mut.)	0.0980764801443142	0
29	BMM (mut.)	0.111006804722608	0
30	BMM (mut.)	0.103184854303993	0
1	CANclust (mut. & cov.)	0.401380315763302	2
2	CANclust (mut. & cov.)	0.3920106223774	2
3	CANclust (mut. & cov.)	0.369416959975645	2
4	CANclust (mut. & cov.)	0.521532194289583	2
5	CANclust (mut. & cov.)	0.183494338713391	2
6	CANclust (mut. & cov.)	0.412982071765518	2
7	CANclust (mut. & cov.)	0.306541947310941	2
8	CANclust (mut. & cov.)	0.619242395918845	2
9	CANclust (mut. & cov.)	0.33055539554215	2
10	CANclust (mut. & cov.)	0.42381123914199	2
11	CANclust (mut. & cov.)	0.503116282940214	2
12	CANclust (mut. & cov.)	0.36810100887013	2
13	CANclust (mut. & cov.)	0.421061418144622	2
14	CANclust (mut. & cov.)	0.190523802246487	2
15	CANclust (mut. & cov.)	0.157610761216713	2
16	CANclust (mut. & cov.)	0.449963389164867	2
17	CANclust (mut. & cov.)	0.542642077803915	2
18	CANclust (mut. & cov.)	0.380025225304042	2
19	CANclust (mut. & cov.)	0.426988623523644	2
20	CANclust (mut. & cov.)	0.615773828450966	2
21	CANclust (mut. & cov.)	0.411503021837093	2
22	CANclust (mut. & cov.)	0.233153836928143	2
23	CANclust (mut. & cov.)	0.670630403291962	2
24	CANclust (mut. & cov.)	0.358856317196733	2
25	CANclust (mut. & cov.)	0.519517631029674	2
26	CANclust (mut. & cov.)	0.528770773116546	2
27	CANclust (mut. & cov.)	0.732847748937783	2
28	CANclust (mut. & cov.)	0.335791839646011	2
29	CANclust (mut. & cov.)	0.174134395319723	2
30	CANclust (mut. & cov.)	0.43480769061629	2
1	BNMM (mut. & cov.)	0.322505410373976	2
2	BNMM (mut. & cov.)	0.382452163363635	2
3	BNMM (mut. & cov.)	0.161963155952165	2
4	BNMM (mut. & cov.)	0.330468833062438	2
5	BNMM (mut. & cov.)	0.215442233293255	2
6	BNMM (mut. & cov.)	0.178862332104083	2
7	BNMM (mut. & cov.)	0.293842920829265	2
8	BNMM (mut. & cov.)	0.1738721653526	2
9	BNMM (mut. & cov.)	0.207516601953925	2
10	BNMM (mut. & cov.)	0.183638995839818	2
11	BNMM (mut. & cov.)	0.414068603651135	2
12	BNMM (mut. & cov.)	0.204609731147312	2
13	BNMM (mut. & cov.)	0.217526605454515	2
14	BNMM (mut. & cov.)	0.193268060421173	2
15	BNMM (mut. & cov.)	0.128212329040837	2
16	BNMM (mut. & cov.)	0.189767477833371	2
17	BNMM (mut. & cov.)	0.107204764787052	2
18	BNMM (mut. & cov.)	0.24830925383632	2
19	BNMM (mut. & cov.)	0.334161821601183	2
20	BNMM (mut. & cov.)	0.231360242233233	2
21	BNMM (mut. & cov.)	0.142236906045369	2
22	BNMM (mut. & cov.)	0.225406806498323	2
23	BNMM (mut. & cov.)	0.27352864200784	2
24	BNMM (mut. & cov.)	0.329744678312741	2
25	BNMM (mut. & cov.)	0.54163220387157	2
26	BNMM (mut. & cov.)	0.356368784757278	2
27	BNMM (mut. & cov.)	0.40106531379904	2
28	BNMM (mut. & cov.)	0.180904115202552	2
29	BNMM (mut. & cov.)	0.203464328450006	2
30	BNMM (mut. & cov.)	0.341603433718624	2
1	BNMM (mut.)	0.259027252925959	2
2	BNMM (mut.)	0.126574622083401	2
3	BNMM (mut.)	0.165170429788937	2
4	BNMM (mut.)	0.249888166600412	2
5	BNMM (mut.)	0.180469654713168	2
6	BNMM (mut.)	0.139812664329714	2
7	BNMM (mut.)	0.126720569023191	2
8	BNMM (mut.)	0.231179882561405	2
9	BNMM (mut.)	0.119937203078467	2
10	BNMM (mut.)	0.261470043732653	2
11	BNMM (mut.)	0.294216246386251	2
12	BNMM (mut.)	0.249171604472084	2
13	BNMM (mut.)	0.238575695031698	2
14	BNMM (mut.)	0.14351547293036	2
15	BNMM (mut.)	0.112011046365944	2
16	BNMM (mut.)	0.216668777718096	2
17	BNMM (mut.)	0.117912503794299	2
18	BNMM (mut.)	0.229284731039488	2
19	BNMM (mut.)	0.186643643582092	2
20	BNMM (mut.)	0.178699262184873	2
21	BNMM (mut.)	0.0961881737673798	2
22	BNMM (mut.)	0.169337937919135	2
23	BNMM (mut.)	0.128783070254332	2
24	BNMM (mut.)	0.152546392260271	2
25	BNMM (mut.)	0.32347325815728	2
26	BNMM (mut.)	0.271932459280429	2
27	BNMM (mut.)	0.227227216569535	2
28	BNMM (mut.)	0.165774658141381	2
29	BNMM (mut.)	0.233005569891516	2
30	BNMM (mut.)	0.187432490162352	2
1	K-means (mut. & cov.)	0.126356051222244	2
2	K-means (mut. & cov.)	0.0721282404088452	2
3	K-means (mut. & cov.)	0.0864199273553766	2
4	K-means (mut. & cov.)	0.0852658008744081	2
5	K-means (mut. & cov.)	0.114443706333555	2
6	K-means (mut. & cov.)	0.0929824724392553	2
7	K-means (mut. & cov.)	0.0715625758458309	2
8	K-means (mut. & cov.)	0.0939771449445311	2
9	K-means (mut. & cov.)	0.0969769730338832	2
10	K-means (mut. & cov.)	0.108881831271542	2
11	K-means (mut. & cov.)	0.118398660629678	2
12	K-means (mut. & cov.)	0.0974011932197594	2
13	K-means (mut. & cov.)	0.127164971183195	2
14	K-means (mut. & cov.)	0.0526477022879058	2
15	K-means (mut. & cov.)	0.0607561189883351	2
16	K-means (mut. & cov.)	0.113702588227242	2
17	K-means (mut. & cov.)	0.0854416092422332	2
18	K-means (mut. & cov.)	0.109812581688843	2
19	K-means (mut. & cov.)	0.105817831070543	2
20	K-means (mut. & cov.)	0.0845784402732479	2
21	K-means (mut. & cov.)	0.0897840328169463	2
22	K-means (mut. & cov.)	0.117613708341822	2
23	K-means (mut. & cov.)	0.0787219710489835	2
24	K-means (mut. & cov.)	0.105077021792692	2
25	K-means (mut. & cov.)	0.127620085943803	2
26	K-means (mut. & cov.)	0.137190086213508	2
27	K-means (mut. & cov.)	0.0814835159206508	2
28	K-means (mut. & cov.)	0.0931844635596634	2
29	K-means (mut. & cov.)	0.103855331103588	2
30	K-means (mut. & cov.)	0.116177015678927	2
1	K-means (mut.)	0.132290458485964	2
2	K-means (mut.)	0.0671462168392801	2
3	K-means (mut.)	0.105572183265719	2
4	K-means (mut.)	0.102489400719123	2
5	K-means (mut.)	0.154522852601969	2
6	K-means (mut.)	0.100751128938855	2
7	K-means (mut.)	0.0769115248031727	2
8	K-means (mut.)	0.152906980184093	2
9	K-means (mut.)	0.10465350882147	2
10	K-means (mut.)	0.190860350432131	2
11	K-means (mut.)	0.146528548643802	2
12	K-means (mut.)	0.126890815052651	2
13	K-means (mut.)	0.132726833811964	2
14	K-means (mut.)	0.0620606946546316	2
15	K-means (mut.)	0.0953271546763901	2
16	K-means (mut.)	0.128011706022861	2
17	K-means (mut.)	0.091772983290063	2
18	K-means (mut.)	0.135572660174444	2
19	K-means (mut.)	0.124380444008722	2
20	K-means (mut.)	0.0868780636992099	2
21	K-means (mut.)	0.0742315326284833	2
22	K-means (mut.)	0.155167505869101	2
23	K-means (mut.)	0.141039708024131	2
24	K-means (mut.)	0.128088049273126	2
25	K-means (mut.)	0.188558257858459	2
26	K-means (mut.)	0.149505820955553	2
27	K-means (mut.)	0.143632124155502	2
28	K-means (mut.)	0.101508551284943	2
29	K-means (mut.)	0.108137755958907	2
30	K-means (mut.)	0.0931430807584374	2
1	BMM (mut. & cov.)	0.078919566573064	2
2	BMM (mut. & cov.)	0.0543589879908843	2
3	BMM (mut. & cov.)	0.0614242109788278	2
4	BMM (mut. & cov.)	0.0570268821516402	2
5	BMM (mut. & cov.)	0.108168325123072	2
6	BMM (mut. & cov.)	0.0347919215477307	2
7	BMM (mut. & cov.)	0.06167106539582	2
8	BMM (mut. & cov.)	0.0930663800879812	2
9	BMM (mut. & cov.)	0.0746964451027127	2
10	BMM (mut. & cov.)	0.0638839077868024	2
11	BMM (mut. & cov.)	0.125205259542436	2
12	BMM (mut. & cov.)	0.0971010563740918	2
13	BMM (mut. & cov.)	0.0918252368791323	2
14	BMM (mut. & cov.)	0.0412319774636375	2
15	BMM (mut. & cov.)	0.063792037597754	2
16	BMM (mut. & cov.)	0.0878971360571887	2
17	BMM (mut. & cov.)	0.0551142769078866	2
18	BMM (mut. & cov.)	0.0906340106316911	2
19	BMM (mut. & cov.)	0.0930183654832088	2
20	BMM (mut. & cov.)	0.0789626805249391	2
21	BMM (mut. & cov.)	0.0443605179195538	2
22	BMM (mut. & cov.)	0.0456643807483309	2
23	BMM (mut. & cov.)	0.0797899931943065	2
24	BMM (mut. & cov.)	0.056827169483737	2
25	BMM (mut. & cov.)	0.114287980131145	2
26	BMM (mut. & cov.)	0.0905990654187732	2
27	BMM (mut. & cov.)	0.0801170098859118	2
28	BMM (mut. & cov.)	0.0640779458615769	2
29	BMM (mut. & cov.)	0.105761798563915	2
30	BMM (mut. & cov.)	0.0832452533017572	2
1	BMM (mut.)	0.139244450475419	2
2	BMM (mut.)	0.0768766575874842	2
3	BMM (mut.)	0.040223793319118	2
4	BMM (mut.)	0.0694838722615537	2
5	BMM (mut.)	0.111203728837287	2
6	BMM (mut.)	0.092108878031352	2
7	BMM (mut.)	0.0623858552208797	2
8	BMM (mut.)	0.0617162269249447	2
9	BMM (mut.)	0.0536144846124735	2
10	BMM (mut.)	0.182195249958825	2
11	BMM (mut.)	0.140529628153617	2
12	BMM (mut.)	0.103781802034749	2
13	BMM (mut.)	0.0975328941427547	2
14	BMM (mut.)	0.0626713865165372	2
15	BMM (mut.)	0.0747417574513068	2
16	BMM (mut.)	0.100329888772362	2
17	BMM (mut.)	0.063257124486649	2
18	BMM (mut.)	0.0924556134649851	2
19	BMM (mut.)	0.112863829267585	2
20	BMM (mut.)	0.0784351313837867	2
21	BMM (mut.)	0.0332847905403418	2
22	BMM (mut.)	0.117028618680775	2
23	BMM (mut.)	0.0330919336973772	2
24	BMM (mut.)	0.111961283674815	2
25	BMM (mut.)	0.115572303090179	2
26	BMM (mut.)	0.11874311730184	2
27	BMM (mut.)	0.0773100376037083	2
28	BMM (mut.)	0.0762793816251636	2
29	BMM (mut.)	0.116047243883423	2
30	BMM (mut.)	0.0948905177475416	2
1	CANclust (mut. & cov.)	0.690542102636356	4
2	CANclust (mut. & cov.)	0.769247029538345	4
3	CANclust (mut. & cov.)	0.365182947866539	4
4	CANclust (mut. & cov.)	0.806818903513823	4
5	CANclust (mut. & cov.)	0.375200384788429	4
6	CANclust (mut. & cov.)	0.57116318085709	4
7	CANclust (mut. & cov.)	0.739679901911085	4
8	CANclust (mut. & cov.)	0.71814942217529	4
9	CANclust (mut. & cov.)	0.68729246752022	4
10	CANclust (mut. & cov.)	0.673465838271055	4
11	CANclust (mut. & cov.)	0.610264906460109	4
12	CANclust (mut. & cov.)	0.467344519054701	4
13	CANclust (mut. & cov.)	0.832827936761803	4
14	CANclust (mut. & cov.)	0.51376933480748	4
15	CANclust (mut. & cov.)	0.389040231170374	4
16	CANclust (mut. & cov.)	0.693823238486317	4
17	CANclust (mut. & cov.)	0.789993595382052	4
18	CANclust (mut. & cov.)	0.825158318759689	4
19	CANclust (mut. & cov.)	0.616081663955577	4
20	CANclust (mut. & cov.)	0.616969945591798	4
21	CANclust (mut. & cov.)	0.761547689896204	4
22	CANclust (mut. & cov.)	0.277449447841908	4
23	CANclust (mut. & cov.)	0.39291798338297	4
24	CANclust (mut. & cov.)	0.402085379173703	4
25	CANclust (mut. & cov.)	0.45792539360462	4
26	CANclust (mut. & cov.)	0.625953371472509	4
27	CANclust (mut. & cov.)	0.841257920801465	4
28	CANclust (mut. & cov.)	0.612570748767889	4
29	CANclust (mut. & cov.)	0.721884895504317	4
30	CANclust (mut. & cov.)	0.507072551002914	4
1	BNMM (mut. & cov.)	0.375168697536783	4
2	BNMM (mut. & cov.)	0.378369590376868	4
3	BNMM (mut. & cov.)	0.205886293469403	4
4	BNMM (mut. & cov.)	0.362219012403156	4
5	BNMM (mut. & cov.)	0.358110136714981	4
6	BNMM (mut. & cov.)	0.633179487230085	4
7	BNMM (mut. & cov.)	0.481770547284749	4
8	BNMM (mut. & cov.)	0.388870512672568	4
9	BNMM (mut. & cov.)	0.652267029093671	4
10	BNMM (mut. & cov.)	0.65313236492942	4
11	BNMM (mut. & cov.)	0.611236433585527	4
12	BNMM (mut. & cov.)	0.390846102369823	4
13	BNMM (mut. & cov.)	0.50118209250296	4
14	BNMM (mut. & cov.)	0.485824613089617	4
15	BNMM (mut. & cov.)	0.329985538061251	4
16	BNMM (mut. & cov.)	0.29121625621729	4
17	BNMM (mut. & cov.)	0.266168477969065	4
18	BNMM (mut. & cov.)	0.482897206318729	4
19	BNMM (mut. & cov.)	0.623887876649432	4
20	BNMM (mut. & cov.)	0.302505833791536	4
21	BNMM (mut. & cov.)	0.451233792141221	4
22	BNMM (mut. & cov.)	0.269776230802229	4
23	BNMM (mut. & cov.)	0.30849314492885	4
24	BNMM (mut. & cov.)	0.325360939593235	4
25	BNMM (mut. & cov.)	0.473547161425935	4
26	BNMM (mut. & cov.)	0.154629189096081	4
27	BNMM (mut. & cov.)	0.692504887711373	4
28	BNMM (mut. & cov.)	0.551831418842081	4
29	BNMM (mut. & cov.)	0.71733708531078	4
30	BNMM (mut. & cov.)	0.335055868449449	4
1	BNMM (mut.)	0.251643628436184	4
2	BNMM (mut.)	0.244897310424356	4
3	BNMM (mut.)	0.198331834439517	4
4	BNMM (mut.)	0.107216458096963	4
5	BNMM (mut.)	0.134578855236998	4
6	BNMM (mut.)	0.278750096022274	4
7	BNMM (mut.)	0.209713788791727	4
8	BNMM (mut.)	0.287363471274086	4
9	BNMM (mut.)	0.155294081467083	4
10	BNMM (mut.)	0.293640103058922	4
11	BNMM (mut.)	0.243882709212143	4
12	BNMM (mut.)	0.200832484679018	4
13	BNMM (mut.)	0.247911606063165	4
14	BNMM (mut.)	0.161917395556555	4
15	BNMM (mut.)	0.106172491893733	4
16	BNMM (mut.)	0.394366361961344	4
17	BNMM (mut.)	0.195409176802106	4
18	BNMM (mut.)	0.320610740234027	4
19	BNMM (mut.)	0.357516131504783	4
20	BNMM (mut.)	0.284037695636684	4
21	BNMM (mut.)	0.0714602704123014	4
22	BNMM (mut.)	0.182062223497382	4
23	BNMM (mut.)	0.184247618155504	4
24	BNMM (mut.)	0.365500480796506	4
25	BNMM (mut.)	0.193772769343773	4
26	BNMM (mut.)	0.134487486085486	4
27	BNMM (mut.)	0.535072037107295	4
28	BNMM (mut.)	0.319968432225527	4
29	BNMM (mut.)	0.181129764599507	4
30	BNMM (mut.)	0.241656560193242	4
1	K-means (mut. & cov.)	0.171475021067076	4
2	K-means (mut. & cov.)	0.0836233138648463	4
3	K-means (mut. & cov.)	0.0678082751111669	4
4	K-means (mut. & cov.)	0.0691926261282856	4
5	K-means (mut. & cov.)	0.12464323311082	4
6	K-means (mut. & cov.)	0.108964595713743	4
7	K-means (mut. & cov.)	0.106968650991339	4
8	K-means (mut. & cov.)	0.196222346061332	4
9	K-means (mut. & cov.)	0.112447516002042	4
10	K-means (mut. & cov.)	0.122749873123576	4
11	K-means (mut. & cov.)	0.118588838102211	4
12	K-means (mut. & cov.)	0.120786804003938	4
13	K-means (mut. & cov.)	0.15377104526408	4
14	K-means (mut. & cov.)	0.150288498067872	4
15	K-means (mut. & cov.)	0.0918876401530248	4
16	K-means (mut. & cov.)	0.102212113121835	4
17	K-means (mut. & cov.)	0.146441192812124	4
18	K-means (mut. & cov.)	0.149804115500372	4
19	K-means (mut. & cov.)	0.157481527607158	4
20	K-means (mut. & cov.)	0.141359437736553	4
21	K-means (mut. & cov.)	0.0525728130180716	4
22	K-means (mut. & cov.)	0.138506930019669	4
23	K-means (mut. & cov.)	0.0979870071601124	4
24	K-means (mut. & cov.)	0.193287833268773	4
25	K-means (mut. & cov.)	0.100762037225238	4
26	K-means (mut. & cov.)	0.0599863231256053	4
27	K-means (mut. & cov.)	0.187506661610988	4
28	K-means (mut. & cov.)	0.127453555474931	4
29	K-means (mut. & cov.)	0.117742675999291	4
30	K-means (mut. & cov.)	0.109280598870487	4
1	K-means (mut.)	0.22556394092775	4
2	K-means (mut.)	0.116804866422001	4
3	K-means (mut.)	0.117258669057886	4
4	K-means (mut.)	0.0903796767386318	4
5	K-means (mut.)	0.149937971286869	4
6	K-means (mut.)	0.119245409086931	4
7	K-means (mut.)	0.153830889034803	4
8	K-means (mut.)	0.220130818556939	4
9	K-means (mut.)	0.134026804045408	4
10	K-means (mut.)	0.213850152016177	4
11	K-means (mut.)	0.154171331236151	4
12	K-means (mut.)	0.141164250539908	4
13	K-means (mut.)	0.176437213400303	4
14	K-means (mut.)	0.16536842250738	4
15	K-means (mut.)	0.099974590277753	4
16	K-means (mut.)	0.136478711582945	4
17	K-means (mut.)	0.16509727746226	4
18	K-means (mut.)	0.164940807743746	4
19	K-means (mut.)	0.231636753608413	4
20	K-means (mut.)	0.149510048271674	4
21	K-means (mut.)	0.0981583188487846	4
22	K-means (mut.)	0.202513419318684	4
23	K-means (mut.)	0.133270350264717	4
24	K-means (mut.)	0.220381425952624	4
25	K-means (mut.)	0.119417966489152	4
26	K-means (mut.)	0.0883293405134102	4
27	K-means (mut.)	0.25230128179125	4
28	K-means (mut.)	0.195411677869546	4
29	K-means (mut.)	0.151460374156889	4
30	K-means (mut.)	0.128424099611005	4
1	BMM (mut. & cov.)	0.107786331794573	4
2	BMM (mut. & cov.)	0.0525415789205409	4
3	BMM (mut. & cov.)	0.0276850856003788	4
4	BMM (mut. & cov.)	0.0340591814513343	4
5	BMM (mut. & cov.)	0.0857607102248723	4
6	BMM (mut. & cov.)	0.0564269101616152	4
7	BMM (mut. & cov.)	0.0828817977878154	4
8	BMM (mut. & cov.)	0.120094152416253	4
9	BMM (mut. & cov.)	0.0666550073247335	4
10	BMM (mut. & cov.)	0.167200651245874	4
11	BMM (mut. & cov.)	0.0738099702322686	4
12	BMM (mut. & cov.)	0.0447734362379692	4
13	BMM (mut. & cov.)	0.0589541925264606	4
14	BMM (mut. & cov.)	0.152273949280149	4
15	BMM (mut. & cov.)	0.0378717546700735	4
16	BMM (mut. & cov.)	0.0629420081526524	4
17	BMM (mut. & cov.)	0.131451099066033	4
18	BMM (mut. & cov.)	0.11888284043217	4
19	BMM (mut. & cov.)	0.104563645387583	4
20	BMM (mut. & cov.)	0.0815008094753788	4
21	BMM (mut. & cov.)	0.0297494968463261	4
22	BMM (mut. & cov.)	0.0732005727959437	4
23	BMM (mut. & cov.)	0.0860085675473207	4
24	BMM (mut. & cov.)	0.115604744700301	4
25	BMM (mut. & cov.)	0.0693029024562292	4
26	BMM (mut. & cov.)	0.0458841736626504	4
27	BMM (mut. & cov.)	0.180942767987851	4
28	BMM (mut. & cov.)	0.105207943010109	4
29	BMM (mut. & cov.)	0.0508964381645319	4
30	BMM (mut. & cov.)	0.119118548101164	4
1	BMM (mut.)	0.151850478015447	4
2	BMM (mut.)	0.141120118712915	4
3	BMM (mut.)	0.0589936507716784	4
4	BMM (mut.)	0.0536108827004601	4
5	BMM (mut.)	0.102369486199196	4
6	BMM (mut.)	0.0682835673536352	4
7	BMM (mut.)	0.0903728014334132	4
8	BMM (mut.)	0.136199475224892	4
9	BMM (mut.)	0.0685270519628203	4
10	BMM (mut.)	0.244468783513184	4
11	BMM (mut.)	0.100855305715942	4
12	BMM (mut.)	0.089113019520986	4
13	BMM (mut.)	0.116302387301107	4
14	BMM (mut.)	0.110819121167455	4
15	BMM (mut.)	0.0818324463233814	4
16	BMM (mut.)	0.055116090906099	4
17	BMM (mut.)	0.148080450695531	4
18	BMM (mut.)	0.131253620604292	4
19	BMM (mut.)	0.0726853154633915	4
20	BMM (mut.)	0.0966705101614039	4
21	BMM (mut.)	0.0455368599043965	4
22	BMM (mut.)	0.0792556186296014	4
23	BMM (mut.)	0.096233457621549	4
24	BMM (mut.)	0.209641009201218	4
25	BMM (mut.)	0.0920258868747332	4
26	BMM (mut.)	0.0430701883996511	4
27	BMM (mut.)	0.194217641219659	4
28	BMM (mut.)	0.152244179675404	4
29	BMM (mut.)	0.0334149768422626	4
30	BMM (mut.)	0.150789063152068	4
1	CANclust (mut. & cov.)	0.796284631609519	6
2	CANclust (mut. & cov.)	0.809850886856249	6
3	CANclust (mut. & cov.)	0.757396867893426	6
4	CANclust (mut. & cov.)	0.536474673231991	6
5	CANclust (mut. & cov.)	0.536981900761023	6
6	CANclust (mut. & cov.)	0.844217819049197	6
7	CANclust (mut. & cov.)	0.694223025027249	6
8	CANclust (mut. & cov.)	0.838600535055813	6
9	CANclust (mut. & cov.)	0.838221284522179	6
10	CANclust (mut. & cov.)	0.613227906121956	6
11	CANclust (mut. & cov.)	0.830300749988621	6
12	CANclust (mut. & cov.)	0.793451990281124	6
13	CANclust (mut. & cov.)	0.852534729777168	6
14	CANclust (mut. & cov.)	0.437685719502577	6
15	CANclust (mut. & cov.)	0.410975641860972	6
16	CANclust (mut. & cov.)	0.844933691413978	6
17	CANclust (mut. & cov.)	0.823717859677722	6
18	CANclust (mut. & cov.)	0.794398615039868	6
19	CANclust (mut. & cov.)	0.670321263607836	6
20	CANclust (mut. & cov.)	0.83790494936379	6
21	CANclust (mut. & cov.)	0.679223683364836	6
22	CANclust (mut. & cov.)	0.415770531863296	6
23	CANclust (mut. & cov.)	0.371156905038821	6
24	CANclust (mut. & cov.)	0.827700700948125	6
25	CANclust (mut. & cov.)	0.842430656661477	6
26	CANclust (mut. & cov.)	0.70738064098462	6
27	CANclust (mut. & cov.)	0.796630999922221	6
28	CANclust (mut. & cov.)	0.679204155519856	6
29	CANclust (mut. & cov.)	0.83667646525532	6
30	CANclust (mut. & cov.)	0.525655828770899	6
1	BNMM (mut. & cov.)	0.540801863214765	6
2	BNMM (mut. & cov.)	0.458810347565239	6
3	BNMM (mut. & cov.)	0.754090652040627	6
4	BNMM (mut. & cov.)	0.603045934985119	6
5	BNMM (mut. & cov.)	0.334610525014907	6
6	BNMM (mut. & cov.)	0.845208214591378	6
7	BNMM (mut. & cov.)	0.686934856839998	6
8	BNMM (mut. & cov.)	0.628703313415678	6
9	BNMM (mut. & cov.)	0.563965011616103	6
10	BNMM (mut. & cov.)	0.511105777566462	6
11	BNMM (mut. & cov.)	0.83177336576954	6
12	BNMM (mut. & cov.)	0.386364285857795	6
13	BNMM (mut. & cov.)	0.614814310261801	6
14	BNMM (mut. & cov.)	0.43840178691044	6
15	BNMM (mut. & cov.)	0.394945657271826	6
16	BNMM (mut. & cov.)	0.617795235674584	6
17	BNMM (mut. & cov.)	0.825283375268881	6
18	BNMM (mut. & cov.)	0.707607037117563	6
19	BNMM (mut. & cov.)	0.677049268686767	6
20	BNMM (mut. & cov.)	0.500324985367449	6
21	BNMM (mut. & cov.)	0.648881744940129	6
22	BNMM (mut. & cov.)	0.31458661837668	6
23	BNMM (mut. & cov.)	0.141655728532159	6
24	BNMM (mut. & cov.)	0.368399373378589	6
25	BNMM (mut. & cov.)	0.585368459841895	6
26	BNMM (mut. & cov.)	0.670410178385115	6
27	BNMM (mut. & cov.)	0.803801524914487	6
28	BNMM (mut. & cov.)	0.64445986227113	6
29	BNMM (mut. & cov.)	0.840226272103044	6
30	BNMM (mut. & cov.)	0.519869236871181	6
1	BNMM (mut.)	0.160248780307888	6
2	BNMM (mut.)	0.351818096233711	6
3	BNMM (mut.)	0.273582924837547	6
4	BNMM (mut.)	0.0922624882043608	6
5	BNMM (mut.)	0.298004321974691	6
6	BNMM (mut.)	0.364408593362108	6
7	BNMM (mut.)	0.311855322586777	6
8	BNMM (mut.)	0.217372299296752	6
9	BNMM (mut.)	0.410129294974151	6
10	BNMM (mut.)	0.262147583178888	6
11	BNMM (mut.)	0.207101932950347	6
12	BNMM (mut.)	0.210267499110386	6
13	BNMM (mut.)	0.37997820924353	6
14	BNMM (mut.)	0.219885555655766	6
15	BNMM (mut.)	0.183794230982745	6
16	BNMM (mut.)	0.332892746570127	6
17	BNMM (mut.)	0.160325276567545	6
18	BNMM (mut.)	0.164090920391669	6
19	BNMM (mut.)	0.461750538773071	6
20	BNMM (mut.)	0.293871638179147	6
21	BNMM (mut.)	0.369452450612858	6
22	BNMM (mut.)	0.229095923076167	6
23	BNMM (mut.)	0.182377280065993	6
24	BNMM (mut.)	0.300257725094688	6
25	BNMM (mut.)	0.24604935798405	6
26	BNMM (mut.)	0.254861904923244	6
27	BNMM (mut.)	0.320905772802008	6
28	BNMM (mut.)	0.252552457440514	6
29	BNMM (mut.)	0.214602636003764	6
30	BNMM (mut.)	0.353125169346368	6
1	K-means (mut. & cov.)	0.0789236860956887	6
2	K-means (mut. & cov.)	0.178215346171297	6
3	K-means (mut. & cov.)	0.0645453296345748	6
4	K-means (mut. & cov.)	0.0535973101489494	6
5	K-means (mut. & cov.)	0.13040446375532	6
6	K-means (mut. & cov.)	0.136757960890434	6
7	K-means (mut. & cov.)	0.198263866376174	6
8	K-means (mut. & cov.)	0.112377373356086	6
9	K-means (mut. & cov.)	0.209982215798622	6
10	K-means (mut. & cov.)	0.13102627239362	6
11	K-means (mut. & cov.)	0.10743381284979	6
12	K-means (mut. & cov.)	0.0776887515544642	6
13	K-means (mut. & cov.)	0.183735797874762	6
14	K-means (mut. & cov.)	0.0792752124296855	6
15	K-means (mut. & cov.)	0.125100251389098	6
16	K-means (mut. & cov.)	0.126142464804202	6
17	K-means (mut. & cov.)	0.14135817016091	6
18	K-means (mut. & cov.)	0.0932150024429275	6
19	K-means (mut. & cov.)	0.271296844836345	6
20	K-means (mut. & cov.)	0.114237718044323	6
21	K-means (mut. & cov.)	0.154407633694738	6
22	K-means (mut. & cov.)	0.0621525902809846	6
23	K-means (mut. & cov.)	0.0754660398799679	6
24	K-means (mut. & cov.)	0.131324031549891	6
25	K-means (mut. & cov.)	0.0936278100054445	6
26	K-means (mut. & cov.)	0.0800033893501131	6
27	K-means (mut. & cov.)	0.0971765639504709	6
28	K-means (mut. & cov.)	0.113615929079903	6
29	K-means (mut. & cov.)	0.150019509167424	6
30	K-means (mut. & cov.)	0.137511302294414	6
1	K-means (mut.)	0.151291706150658	6
2	K-means (mut.)	0.274080510278571	6
3	K-means (mut.)	0.0855451447864379	6
4	K-means (mut.)	0.108999315845185	6
5	K-means (mut.)	0.151749926429752	6
6	K-means (mut.)	0.189244858006404	6
7	K-means (mut.)	0.213296936246297	6
8	K-means (mut.)	0.223463100743425	6
9	K-means (mut.)	0.250462127352412	6
10	K-means (mut.)	0.174464661296742	6
11	K-means (mut.)	0.165348618755442	6
12	K-means (mut.)	0.125534542302796	6
13	K-means (mut.)	0.233581868945159	6
14	K-means (mut.)	0.128785376649999	6
15	K-means (mut.)	0.179705547794131	6
16	K-means (mut.)	0.236960782654603	6
17	K-means (mut.)	0.190687468393561	6
18	K-means (mut.)	0.136909683627946	6
19	K-means (mut.)	0.315626556954066	6
20	K-means (mut.)	0.142506588912587	6
21	K-means (mut.)	0.247644987657252	6
22	K-means (mut.)	0.169415036938023	6
23	K-means (mut.)	0.132043452853566	6
24	K-means (mut.)	0.15459730910186	6
25	K-means (mut.)	0.172245212355982	6
26	K-means (mut.)	0.138182868619903	6
27	K-means (mut.)	0.195728387290094	6
28	K-means (mut.)	0.220388671469856	6
29	K-means (mut.)	0.158725890329973	6
30	K-means (mut.)	0.153144569243316	6
1	BMM (mut. & cov.)	0.0800717984594776	6
2	BMM (mut. & cov.)	0.141694201284846	6
3	BMM (mut. & cov.)	0.067487126284943	6
4	BMM (mut. & cov.)	0.0394724322407594	6
5	BMM (mut. & cov.)	0.0552187887832746	6
6	BMM (mut. & cov.)	0.119222608496524	6
7	BMM (mut. & cov.)	0.164429401625937	6
8	BMM (mut. & cov.)	0.0514957367068915	6
9	BMM (mut. & cov.)	0.16397747630059	6
10	BMM (mut. & cov.)	0.0748837506725923	6
11	BMM (mut. & cov.)	0.0939163438446306	6
12	BMM (mut. & cov.)	0.0963264994368819	6
13	BMM (mut. & cov.)	0.129577931348637	6
14	BMM (mut. & cov.)	0.0960157046524615	6
15	BMM (mut. & cov.)	0.0940873764598896	6
16	BMM (mut. & cov.)	0.109806014124891	6
17	BMM (mut. & cov.)	0.104775077567363	6
18	BMM (mut. & cov.)	0.0766653250027865	6
19	BMM (mut. & cov.)	0.229513119295949	6
20	BMM (mut. & cov.)	0.0661179460214049	6
21	BMM (mut. & cov.)	0.147937310156029	6
22	BMM (mut. & cov.)	0.0553431546980068	6
23	BMM (mut. & cov.)	0.039998245130948	6
24	BMM (mut. & cov.)	0.0583597597933964	6
25	BMM (mut. & cov.)	0.0905845641065137	6
26	BMM (mut. & cov.)	0.0591857066528831	6
27	BMM (mut. & cov.)	0.0433969811576617	6
28	BMM (mut. & cov.)	0.129782740519982	6
29	BMM (mut. & cov.)	0.131259285449893	6
30	BMM (mut. & cov.)	0.0766969962189603	6
1	BMM (mut.)	0.104244602517499	6
2	BMM (mut.)	0.190501574136967	6
3	BMM (mut.)	0.102658713220378	6
4	BMM (mut.)	0.0748750734994189	6
5	BMM (mut.)	0.170710515500389	6
6	BMM (mut.)	0.161262978889935	6
7	BMM (mut.)	0.223912165497496	6
8	BMM (mut.)	0.116903846455492	6
9	BMM (mut.)	0.168496129901159	6
10	BMM (mut.)	0.109631528477452	6
11	BMM (mut.)	0.132407437019423	6
12	BMM (mut.)	0.121241633339146	6
13	BMM (mut.)	0.194972159619376	6
14	BMM (mut.)	0.166163022827995	6
15	BMM (mut.)	0.115789463332695	6
16	BMM (mut.)	0.192527050953713	6
17	BMM (mut.)	0.121429929679521	6
18	BMM (mut.)	0.101511363355887	6
19	BMM (mut.)	0.244928001666431	6
20	BMM (mut.)	0.118295541274947	6
21	BMM (mut.)	0.164420557285882	6
22	BMM (mut.)	0.0788359071636836	6
23	BMM (mut.)	0.10717796247978	6
24	BMM (mut.)	0.156091999192726	6
25	BMM (mut.)	0.125061606418258	6
26	BMM (mut.)	0.083365102382178	6
27	BMM (mut.)	0.0853067318192552	6
28	BMM (mut.)	0.160707930073372	6
29	BMM (mut.)	0.158539300309227	6
30	BMM (mut.)	0.104512703779569	6
