# Supplementary material for: Network-based clustering unveils interconnected landscapes of genomic and clinical features across myeloid malignancies
Source: Nat Commun. 2025 Apr 30;16:4043. doi: 10.1038/s41467-025-59374-1 (PMC12041249; doi:10.1038/s41467-025-59374-1)
Supplement: Supplementary file 4 — Source Data [file 41467_2025_59374_MOESM4_ESM.zip › Source-data/Figure-S12.txt]

5	6	7	8	9	10	11	12	13	14	15	16	17	18
40	40	40	22.5992927448278	0.386066578765167	0	11.3176997578557	4.91378616132351	27.2875634195407	20.0501574073569	36.9686803540426	40	40	40
40	40	40	29.2094024596045	4.48809108313799	9.07447100278659	9.47348363748824	0	17.0132739999863	14.6575443930669	40	40	40	40
40	40	40	26.793939990268	2.55304471867203	5.34750579335741	0	9.11292512611544	0.224147496322985	17.7648064299428	28.4363746716226	40	30.0553668583125	40
40	40	40	30.4636627673499	0	9.66804347567449	4.0360923718581	6.9419119191225	12.0653913600254	23.692585827117	31.0110229530474	33.4856907680442	40	40
40	40	40	29.8503910404906	7.42862187930587	4.25257635355956	4.8050743105232	0	19.9456348844615	17.7956235108941	6.67873064014202	40	40	40
40	40	40	26.4813188372609	0	0.305745375258994	1.33188562625946	1.77666171699457	2.99563134992786	20.7449888090305	36.590845683153	37.4888059976875	40	40
40	40	40	27.8002052280572	4.87552951059115	6.44815730816117	0	6.49928702212492	1.61863365383033	26.2819641553106	29.1315863218661	40	40	40
40	40	40	25.9165376641613	2.1031741390434	8.17312108081751	0.322143059787777	0	15.5571580033102	22.9300264545418	40	40	40	40
40	40	40	25.8394363570878	2.7527183151833	4.38630424186704	2.42471761121124	0	3.25373537316409	31.9636802398345	24.6151000526806	40	NA	NA
40	40	40	23.4816854743367	5.63665874969229	3.38457485010804	0	7.10265442500531	NA	NA	NA	NA	NA	NA
40	40	40	19.5927588019767	2.36511561035877	0	11.7196576427268	1.55002686215084	12.3728799418823	NA	NA	NA	NA	NA
40	40	40	20.9083584726832	5.62813318203553	4.67387856795904	0	NA	NA	NA	NA	NA	NA	NA
40	40	40	20.0715789072274	0	2.3120058628956	10.9972432436807	NA	NA	NA	NA	NA	NA	NA
40	40	40	14.5942032014718	0	1.13877998931275	3.86895005934639	NA	NA	NA	NA	NA	NA	NA
40	40	40	13.9771658297359	0	NA	NA	NA	NA	NA	NA	NA	NA	NA
40	40	40	18.3314065834857	0	NA	20.2260975828285	NA	NA	NA	NA	NA	NA	NA
40	40	40	14.346020591769	0	NA	NA	NA	NA	NA	NA	NA	NA	NA
40	40	40	13.6241007015342	0	NA	NA	NA	NA	NA	NA	NA	NA	NA
40	40	40	12.0031165533255	0	NA	NA	NA	NA	NA	NA	NA	NA	NA
40	40	38.1710315673699	10.4359104603536	0	NA	NA	NA	NA	NA	NA	NA	NA	NA
40	40	36.5062937248404	14.5762102384433	0	NA	NA	NA	NA	NA	NA	NA	NA	NA
40	40	21.3689929655593	0	0.144443616492936	NA	NA	NA	NA	NA	NA	NA	NA	NA
40	40	35.9303149376537	0	NA	NA	NA	NA	NA	NA	NA	NA	NA	NA
40	40	34.8131900934386	0	1.83413637596095	NA	NA	NA	NA	NA	NA	NA	NA	NA
40	40	40	9.8345362351829	0	NA	NA	NA	NA	NA	NA	NA	NA	NA
40	40	30.7017609654104	0	NA	NA	NA	NA	NA	NA	NA	NA	NA	NA
40	40	31.2478510697401	4.81144865854731	0	NA	NA	NA	NA	NA	NA	NA	NA	NA
40	17.9992357199299	7.98812581450693	0	NA	NA	NA	NA	NA	NA	NA	NA	NA	NA
40	6.65577834969736	0	NA	NA	NA	NA	NA	NA	NA	NA	NA	NA	NA
40	6.60375358149395	4.27588273368747	0	NA	NA	NA	NA	NA	NA	NA	NA	NA	NA
40	0	4.3558963948999	2.79548712077667	NA	NA	NA	NA	NA	NA	NA	NA	NA	NA
40	0	NA	NA	NA	NA	NA	NA	NA	NA	NA	NA	NA	NA
40	0	NA	NA	NA	NA	NA	NA	NA	NA	NA	NA	NA	NA
40	0	NA	NA	NA	NA	NA	NA	NA	NA	NA	NA	NA	NA
40	0	NA	NA	NA	NA	NA	NA	NA	NA	NA	NA	NA	NA
40	0	NA	NA	NA	NA	NA	NA	NA	NA	NA	NA	NA	NA
40	0	NA	NA	NA	NA	NA	NA	NA	NA	NA	NA	NA	NA
40	0	NA	NA	NA	NA	NA	NA	NA	NA	NA	NA	NA	NA
40	0	NA	NA	NA	NA	NA	NA	NA	NA	NA	NA	NA	NA
40	0	NA	NA	NA	NA	NA	NA	NA	NA	NA	NA	NA	NA
40	0	NA	NA	NA	NA	NA	NA	NA	NA	NA	NA	NA	NA
